# Supplementary material for: Fluorescence detection of dopamine signaling to the primate striatum in relation to stimulus–reward associations
Source: Proc Natl Acad Sci U S A. 2025 Mar 13;122(11):e2426861122. doi: 10.1073/pnas.2426861122 (PMC11929443; doi:10.1073/pnas.2426861122)
Supplement: Supplementary file 2 — Dataset S1 (XLSX) [file pnas.2426861122.sd01.xlsx]

## Sheet: Fig. 1B
Time (ms)	Lick_1R	Lick_0.5R	Lick_0.5N	Lick_0N
-1000	0.14701	0.150944	0.153069	0.154384
-999	0.147064	0.150999	0.153078	0.154361
-998	0.147117	0.151055	0.153088	0.154339
-997	0.147171	0.151111	0.153096	0.154317
-996	0.147225	0.151168	0.153104	0.154294
-995	0.147279	0.151225	0.15311	0.154271
-994	0.147333	0.151282	0.153116	0.154248
-993	0.147389	0.151339	0.153121	0.154224
-992	0.147445	0.151398	0.153126	0.154201
-991	0.147502	0.151458	0.15313	0.154178
-990	0.147559	0.15152	0.153134	0.154154
-989	0.147617	0.151582	0.153138	0.154131
-988	0.147676	0.151645	0.153143	0.154107
-987	0.147735	0.151709	0.15315	0.154083
-986	0.147794	0.151773	0.153157	0.154058
-985	0.147853	0.151837	0.153165	0.154034
-984	0.147912	0.151902	0.153173	0.154009
-983	0.147971	0.151966	0.153181	0.153984
-982	0.148031	0.152032	0.153188	0.153959
-981	0.148092	0.152098	0.153195	0.153935
-980	0.148154	0.152163	0.153202	0.15391
-979	0.148218	0.15223	0.153207	0.153886
-978	0.14828	0.152298	0.153213	0.153861
-977	0.148344	0.152368	0.153218	0.153836
-976	0.148408	0.152438	0.153224	0.153811
-975	0.148472	0.152509	0.153229	0.153786
-974	0.148537	0.152579	0.153234	0.15376
-973	0.148602	0.15265	0.15324	0.153735
-972	0.148668	0.152722	0.153245	0.153709
-971	0.148734	0.152793	0.153249	0.153684
-970	0.148799	0.152863	0.153254	0.153659
-969	0.148866	0.152935	0.153258	0.153634
-968	0.148933	0.153007	0.153263	0.15361
-967	0.149	0.153079	0.153267	0.153585
-966	0.149068	0.153152	0.153271	0.153559
-965	0.149136	0.153224	0.153275	0.153534
-964	0.149204	0.153297	0.153279	0.153508
-963	0.149272	0.153369	0.153284	0.153483
-962	0.149341	0.153443	0.153288	0.153457
-961	0.149409	0.153517	0.153291	0.153431
-960	0.149477	0.153592	0.153294	0.153406
-959	0.149544	0.153667	0.153296	0.153381
-958	0.149611	0.153743	0.153299	0.153357
-957	0.149677	0.153818	0.153299	0.153331
-956	0.149744	0.153894	0.153298	0.153306
-955	0.14981	0.153969	0.153298	0.15328
-954	0.149877	0.154043	0.153297	0.153255
-953	0.149943	0.154117	0.153296	0.153231
-952	0.150009	0.15419	0.153295	0.153206
-951	0.150076	0.154262	0.153293	0.153182
-950	0.150142	0.154334	0.15329	0.153158
-949	0.150207	0.154405	0.153286	0.153134
-948	0.150272	0.154476	0.153282	0.15311
-947	0.150337	0.154546	0.153277	0.153087
-946	0.150402	0.154616	0.153271	0.153064
-945	0.150466	0.154685	0.153264	0.15304
-944	0.15053	0.154754	0.153258	0.153018
-943	0.150593	0.154822	0.15325	0.152995
-942	0.150655	0.154889	0.153242	0.152973
-941	0.150717	0.154955	0.153234	0.15295
-940	0.150779	0.15502	0.153225	0.152927
-939	0.15084	0.155085	0.153217	0.152904
-938	0.1509	0.155149	0.153207	0.152881
-937	0.15096	0.155211	0.153197	0.152859
-936	0.151019	0.155273	0.153187	0.152837
-935	0.151077	0.155334	0.153177	0.152816
-934	0.151134	0.155394	0.153166	0.152795
-933	0.151191	0.155453	0.153153	0.152774
-932	0.151247	0.15551	0.153141	0.152753
-931	0.151302	0.155566	0.153127	0.152733
-930	0.151356	0.15562	0.153113	0.152714
-929	0.151408	0.155673	0.153099	0.152695
-928	0.15146	0.155725	0.153084	0.152677
-927	0.151511	0.155775	0.153067	0.152659
-926	0.151561	0.155823	0.153051	0.152641
-925	0.15161	0.15587	0.153033	0.152624
-924	0.151658	0.155914	0.153014	0.152606
-923	0.151704	0.155956	0.152994	0.15259
-922	0.15175	0.155997	0.152974	0.152572
-921	0.151794	0.156036	0.152954	0.152556
-920	0.151837	0.156073	0.152932	0.152539
-919	0.15188	0.156108	0.15291	0.152523
-918	0.151921	0.15614	0.152886	0.152508
-917	0.151961	0.15617	0.152862	0.152493
-916	0.152	0.156198	0.152837	0.152478
-915	0.152037	0.156223	0.152812	0.152463
-914	0.152074	0.156246	0.152785	0.152449
-913	0.152108	0.156267	0.152757	0.152436
-912	0.152142	0.156285	0.152729	0.152423
-911	0.152174	0.156302	0.1527	0.15241
-910	0.152206	0.156316	0.15267	0.152399
-909	0.152236	0.156329	0.15264	0.152389
-908	0.152264	0.156339	0.152608	0.152378
-907	0.152291	0.156346	0.152575	0.152368
-906	0.152317	0.156352	0.152542	0.152358
-905	0.152342	0.156355	0.152507	0.152348
-904	0.152366	0.156355	0.152471	0.152338
-903	0.152388	0.156353	0.152434	0.152329
-902	0.152408	0.156348	0.152396	0.15232
-901	0.152427	0.15634	0.152357	0.152312
-900	0.152445	0.156331	0.152316	0.152303
-899	0.152463	0.15632	0.152275	0.152294
-898	0.152481	0.156308	0.152233	0.152284
-897	0.152497	0.156294	0.152189	0.152275
-896	0.152512	0.156277	0.152143	0.152266
-895	0.152525	0.156258	0.152097	0.152257
-894	0.152536	0.156236	0.15205	0.152248
-893	0.152546	0.156213	0.152003	0.152239
-892	0.152555	0.156187	0.151953	0.152231
-891	0.152563	0.156159	0.151903	0.152222
-890	0.152568	0.156129	0.151852	0.152215
-889	0.152571	0.156098	0.1518	0.152208
-888	0.152573	0.156064	0.151747	0.1522
-887	0.152573	0.156029	0.151693	0.152193
-886	0.152572	0.155992	0.151639	0.152186
-885	0.15257	0.155955	0.151583	0.152179
-884	0.152565	0.155915	0.151527	0.152173
-883	0.15256	0.155873	0.15147	0.152167
-882	0.152553	0.155829	0.151412	0.152161
-881	0.152544	0.155784	0.151354	0.152155
-880	0.152534	0.155737	0.151294	0.152148
-879	0.152523	0.155687	0.151233	0.152141
-878	0.15251	0.155636	0.151171	0.152134
-877	0.152497	0.155582	0.15111	0.152127
-876	0.152482	0.155527	0.151049	0.15212
-875	0.152466	0.15547	0.150987	0.152112
-874	0.152449	0.155412	0.150925	0.152105
-873	0.152431	0.155353	0.15086	0.152098
-872	0.15241	0.155291	0.150796	0.152091
-871	0.152389	0.155228	0.150731	0.152084
-870	0.152365	0.155163	0.150666	0.152077
-869	0.15234	0.155096	0.1506	0.15207
-868	0.152313	0.155029	0.150534	0.152062
-867	0.152286	0.154961	0.150467	0.152056
-866	0.152257	0.154892	0.1504	0.152048
-865	0.152227	0.154822	0.150333	0.15204
-864	0.152195	0.154751	0.150265	0.152032
-863	0.152162	0.15468	0.150198	0.152024
-862	0.152128	0.154607	0.150131	0.152015
-861	0.152093	0.154535	0.150063	0.152006
-860	0.152057	0.154462	0.149997	0.151996
-859	0.15202	0.154388	0.149931	0.151985
-858	0.151981	0.154313	0.149865	0.151974
-857	0.151941	0.154237	0.149798	0.151963
-856	0.1519	0.154162	0.149732	0.151951
-855	0.151858	0.154087	0.149666	0.151939
-854	0.151815	0.154012	0.149601	0.151927
-853	0.151771	0.153936	0.149537	0.151916
-852	0.151727	0.153861	0.149473	0.151905
-851	0.151681	0.153786	0.149409	0.151895
-850	0.151635	0.153712	0.149345	0.151883
-849	0.151588	0.153638	0.149282	0.151872
-848	0.151541	0.153565	0.14922	0.151861
-847	0.151492	0.153493	0.14916	0.151849
-846	0.151443	0.153424	0.1491	0.151838
-845	0.151393	0.153354	0.149041	0.151826
-844	0.151342	0.153285	0.148983	0.151815
-843	0.15129	0.153218	0.148926	0.151804
-842	0.151238	0.153152	0.14887	0.151794
-841	0.151185	0.153088	0.148814	0.151784
-840	0.151132	0.153024	0.148758	0.151774
-839	0.151077	0.152961	0.148704	0.151764
-838	0.151022	0.1529	0.14865	0.151753
-837	0.150967	0.15284	0.148597	0.151743
-836	0.150911	0.152781	0.148545	0.151733
-835	0.150855	0.152724	0.148493	0.151723
-834	0.150799	0.152669	0.148441	0.151713
-833	0.150742	0.152614	0.14839	0.151703
-832	0.150686	0.152562	0.148338	0.151693
-831	0.15063	0.152511	0.148287	0.151684
-830	0.150575	0.152461	0.148237	0.151675
-829	0.150519	0.152413	0.148188	0.151667
-828	0.150462	0.152367	0.14814	0.151659
-827	0.150406	0.152323	0.148092	0.151652
-826	0.150351	0.15228	0.148045	0.151645
-825	0.150295	0.152239	0.147999	0.151638
-824	0.15024	0.1522	0.147953	0.151632
-823	0.150185	0.152162	0.147909	0.151627
-822	0.150131	0.152126	0.147864	0.151621
-821	0.150077	0.152092	0.147821	0.151615
-820	0.150023	0.152059	0.147777	0.151611
-819	0.149969	0.152029	0.147735	0.151607
-818	0.149916	0.152001	0.147694	0.151604
-817	0.149864	0.151974	0.147653	0.1516
-816	0.149812	0.151948	0.147612	0.151597
-815	0.14976	0.151925	0.147572	0.151594
-814	0.149709	0.151904	0.147532	0.151592
-813	0.149658	0.151885	0.147491	0.15159
-812	0.149608	0.151868	0.147451	0.151588
-811	0.149558	0.151852	0.147411	0.151587
-810	0.14951	0.151837	0.147371	0.151586
-809	0.149462	0.151825	0.14733	0.151586
-808	0.149414	0.151813	0.147288	0.151586
-807	0.149366	0.151803	0.147246	0.151587
-806	0.14932	0.151796	0.147204	0.151588
-805	0.149275	0.15179	0.147162	0.15159
-804	0.14923	0.151786	0.147119	0.151592
-803	0.149187	0.151782	0.147077	0.151594
-802	0.149143	0.15178	0.147034	0.151596
-801	0.149101	0.151781	0.146992	0.151598
-800	0.149059	0.151783	0.146949	0.151601
-799	0.149018	0.151787	0.146905	0.151604
-798	0.148979	0.151791	0.146861	0.151607
-797	0.148941	0.151797	0.146817	0.15161
-796	0.148904	0.151804	0.146772	0.151614
-795	0.148869	0.151813	0.146728	0.151617
-794	0.148834	0.151824	0.146684	0.151621
-793	0.148799	0.151835	0.146639	0.151625
-792	0.148765	0.151847	0.146595	0.151629
-791	0.148733	0.151861	0.146551	0.151633
-790	0.148701	0.151874	0.146505	0.151636
-789	0.14867	0.151888	0.146458	0.151641
-788	0.14864	0.151904	0.146411	0.151645
-787	0.148611	0.15192	0.146363	0.15165
-786	0.148584	0.151935	0.146314	0.151655
-785	0.148558	0.151952	0.146264	0.15166
-784	0.148533	0.151969	0.146214	0.151665
-783	0.148509	0.151987	0.146162	0.151669
-782	0.148486	0.152005	0.146111	0.151673
-781	0.148463	0.152024	0.14606	0.151675
-780	0.148441	0.152042	0.146009	0.151678
-779	0.148419	0.152061	0.145957	0.15168
-778	0.148399	0.152079	0.145904	0.151683
-777	0.14838	0.152096	0.145851	0.151685
-776	0.148362	0.152113	0.145798	0.151687
-775	0.148344	0.152129	0.145745	0.15169
-774	0.148327	0.152145	0.145692	0.151692
-773	0.148311	0.152161	0.145638	0.151694
-772	0.148297	0.152176	0.145584	0.151696
-771	0.148283	0.15219	0.145529	0.151698
-770	0.148271	0.152205	0.145474	0.151698
-769	0.148259	0.152217	0.145419	0.151698
-768	0.148248	0.152229	0.145363	0.151698
-767	0.148237	0.15224	0.145307	0.151698
-766	0.148227	0.152249	0.14525	0.151698
-765	0.148218	0.152257	0.145194	0.151697
-764	0.14821	0.152265	0.145136	0.151698
-763	0.148203	0.152271	0.145079	0.151697
-762	0.148197	0.152276	0.145022	0.151697
-761	0.148192	0.152278	0.144965	0.151695
-760	0.148189	0.152279	0.144908	0.151693
-759	0.148187	0.152277	0.144851	0.15169
-758	0.148186	0.152275	0.144793	0.151688
-757	0.148187	0.15227	0.144738	0.151686
-756	0.148188	0.152264	0.144683	0.151683
-755	0.148189	0.152258	0.144628	0.15168
-754	0.148191	0.15225	0.144572	0.151676
-753	0.148194	0.15224	0.144517	0.151672
-752	0.148198	0.15223	0.144461	0.151668
-751	0.148201	0.152219	0.144406	0.151664
-750	0.148206	0.152206	0.144352	0.151659
-749	0.148212	0.152192	0.144299	0.151654
-748	0.148218	0.152175	0.144246	0.151648
-747	0.148225	0.152156	0.144194	0.151641
-746	0.148232	0.152135	0.144143	0.151634
-745	0.148239	0.152113	0.144092	0.151627
-744	0.148247	0.152087	0.144042	0.15162
-743	0.148255	0.152059	0.143993	0.151612
-742	0.148264	0.152029	0.143945	0.151603
-741	0.148273	0.151997	0.143897	0.151594
-740	0.148283	0.151963	0.143849	0.151586
-739	0.148292	0.151926	0.143801	0.151576
-738	0.148303	0.151887	0.143754	0.151566
-737	0.148313	0.151847	0.143708	0.151556
-736	0.148324	0.151803	0.143662	0.151545
-735	0.148336	0.151758	0.143618	0.151535
-734	0.148347	0.151711	0.143574	0.151524
-733	0.148359	0.151662	0.143532	0.151512
-732	0.148371	0.151611	0.143492	0.151501
-731	0.148383	0.151559	0.143453	0.151489
-730	0.148396	0.151504	0.143414	0.151476
-729	0.148409	0.151447	0.143377	0.151463
-728	0.148422	0.151388	0.143341	0.151449
-727	0.148434	0.151327	0.143307	0.151435
-726	0.148447	0.151264	0.143273	0.151421
-725	0.148458	0.151201	0.143241	0.151407
-724	0.148471	0.151135	0.143211	0.151392
-723	0.148482	0.151069	0.143183	0.151378
-722	0.148494	0.151	0.143155	0.151364
-721	0.148506	0.15093	0.143128	0.151351
-720	0.148518	0.150858	0.143103	0.151336
-719	0.148529	0.150784	0.143079	0.151322
-718	0.148539	0.150709	0.143056	0.151307
-717	0.148549	0.150633	0.143034	0.151292
-716	0.148558	0.150556	0.143015	0.151277
-715	0.148567	0.150477	0.142996	0.151262
-714	0.148576	0.150397	0.14298	0.151246
-713	0.148586	0.150316	0.142965	0.151231
-712	0.148594	0.150234	0.142951	0.151215
-711	0.148603	0.150151	0.142938	0.151199
-710	0.148611	0.150066	0.142926	0.151182
-709	0.148618	0.14998	0.142914	0.151166
-708	0.148625	0.149893	0.142904	0.15115
-707	0.148632	0.149805	0.142896	0.151134
-706	0.148638	0.149716	0.142888	0.151118
-705	0.148644	0.149626	0.142882	0.151104
-704	0.148649	0.149536	0.142878	0.151089
-703	0.148654	0.149445	0.142875	0.151074
-702	0.148658	0.149354	0.142874	0.151061
-701	0.148661	0.149262	0.142874	0.151048
-700	0.148664	0.149168	0.142876	0.151036
-699	0.148666	0.149074	0.14288	0.151023
-698	0.148669	0.148979	0.142885	0.151012
-697	0.14867	0.148883	0.142891	0.151
-696	0.148671	0.148788	0.142896	0.150989
-695	0.14867	0.148692	0.142903	0.150979
-694	0.148669	0.148596	0.142909	0.150968
-693	0.148667	0.148499	0.142917	0.150958
-692	0.148663	0.148404	0.142927	0.150948
-691	0.148658	0.148307	0.142937	0.150937
-690	0.148652	0.148209	0.142947	0.150927
-689	0.148646	0.148111	0.142958	0.150918
-688	0.148639	0.148013	0.14297	0.150908
-687	0.148631	0.147913	0.142983	0.150899
-686	0.148623	0.147814	0.142997	0.150892
-685	0.148615	0.147714	0.143012	0.150884
-684	0.148605	0.147613	0.143027	0.150877
-683	0.148594	0.147512	0.143042	0.150869
-682	0.148583	0.147412	0.143058	0.150863
-681	0.148571	0.147312	0.143074	0.150857
-680	0.148557	0.147212	0.143091	0.150852
-679	0.148543	0.147113	0.143109	0.150848
-678	0.148529	0.147014	0.143127	0.150844
-677	0.148514	0.146916	0.143145	0.15084
-676	0.148498	0.146819	0.143163	0.150838
-675	0.14848	0.146721	0.14318	0.150835
-674	0.148462	0.146624	0.143197	0.150833
-673	0.148442	0.146529	0.143215	0.150831
-672	0.148422	0.146435	0.143233	0.150829
-671	0.148402	0.146342	0.143249	0.150828
-670	0.148381	0.14625	0.143265	0.150828
-669	0.148358	0.146158	0.14328	0.150828
-668	0.148334	0.146066	0.143293	0.150828
-667	0.14831	0.145975	0.143307	0.150829
-666	0.148284	0.145885	0.143318	0.150831
-665	0.148258	0.145796	0.14333	0.150833
-664	0.14823	0.145707	0.143341	0.150835
-663	0.148202	0.145618	0.143352	0.150838
-662	0.148172	0.14553	0.143362	0.150842
-661	0.148141	0.145442	0.14337	0.150846
-660	0.14811	0.145356	0.143377	0.15085
-659	0.148077	0.14527	0.143382	0.150854
-658	0.148043	0.145185	0.143385	0.150859
-657	0.148008	0.145101	0.143387	0.150864
-656	0.147973	0.145017	0.143388	0.150869
-655	0.147936	0.144934	0.143389	0.150874
-654	0.147897	0.14485	0.143387	0.150879
-653	0.147858	0.144768	0.143384	0.150882
-652	0.147818	0.144687	0.14338	0.150885
-651	0.147777	0.144608	0.143374	0.150888
-650	0.147735	0.144529	0.143367	0.15089
-649	0.147692	0.144452	0.143358	0.150892
-648	0.147648	0.144375	0.143347	0.150895
-647	0.147603	0.144298	0.143333	0.150896
-646	0.147557	0.144221	0.143317	0.150898
-645	0.147509	0.144146	0.1433	0.150899
-644	0.147461	0.14407	0.14328	0.1509
-643	0.147412	0.143995	0.143259	0.1509
-642	0.147363	0.143922	0.143236	0.150899
-641	0.147312	0.143849	0.143212	0.150898
-640	0.147261	0.143778	0.143186	0.150896
-639	0.147208	0.143708	0.143157	0.150894
-638	0.147154	0.143638	0.143128	0.150891
-637	0.147099	0.143567	0.143097	0.150888
-636	0.147042	0.143498	0.143063	0.150884
-635	0.146984	0.143431	0.143027	0.150881
-634	0.146924	0.143364	0.142988	0.150877
-633	0.146863	0.143298	0.142949	0.150873
-632	0.1468	0.143232	0.142908	0.150869
-631	0.146737	0.143167	0.142865	0.150863
-630	0.146671	0.143102	0.142819	0.150857
-629	0.146605	0.143039	0.142772	0.150849
-628	0.146538	0.142977	0.142722	0.150841
-627	0.146471	0.142916	0.142671	0.150832
-626	0.146401	0.142856	0.142618	0.150822
-625	0.14633	0.142797	0.142562	0.150812
-624	0.146259	0.142738	0.142504	0.1508
-623	0.146185	0.14268	0.142443	0.150787
-622	0.146111	0.142622	0.14238	0.150774
-621	0.146036	0.142566	0.142314	0.150759
-620	0.14596	0.142509	0.142246	0.150743
-619	0.145883	0.142452	0.142176	0.150726
-618	0.145804	0.142396	0.142104	0.150707
-617	0.145724	0.14234	0.14203	0.150688
-616	0.145642	0.142284	0.141954	0.150667
-615	0.14556	0.142229	0.141876	0.150646
-614	0.145476	0.142174	0.141797	0.150623
-613	0.145392	0.142121	0.141716	0.150599
-612	0.145306	0.142068	0.141634	0.150573
-611	0.14522	0.142016	0.141551	0.150546
-610	0.145132	0.141965	0.141465	0.150517
-609	0.145043	0.141915	0.141379	0.150486
-608	0.144954	0.141865	0.141293	0.150453
-607	0.144863	0.141815	0.141206	0.150418
-606	0.144771	0.141765	0.141116	0.150382
-605	0.144678	0.141716	0.141025	0.150345
-604	0.144584	0.141667	0.140932	0.150306
-603	0.144489	0.141618	0.140838	0.150266
-602	0.144393	0.141569	0.140743	0.150224
-601	0.144296	0.141521	0.140647	0.150181
-600	0.144198	0.141471	0.140551	0.150136
-599	0.144098	0.141422	0.140454	0.150089
-598	0.143997	0.141374	0.140356	0.15004
-597	0.143896	0.141326	0.140258	0.149989
-596	0.143794	0.141278	0.14016	0.149936
-595	0.143691	0.141229	0.140061	0.149882
-594	0.143587	0.141182	0.139962	0.149826
-593	0.143482	0.141135	0.139862	0.149768
-592	0.143377	0.141088	0.139762	0.149709
-591	0.143271	0.141041	0.139661	0.149649
-590	0.143164	0.140994	0.139561	0.149588
-589	0.143056	0.140948	0.13946	0.149524
-588	0.142948	0.140902	0.139359	0.149459
-587	0.142838	0.140856	0.139258	0.149392
-586	0.142729	0.140811	0.139157	0.149323
-585	0.142618	0.140765	0.139057	0.149254
-584	0.142506	0.140719	0.138958	0.149184
-583	0.142395	0.140674	0.138861	0.149112
-582	0.142283	0.140627	0.138764	0.149039
-581	0.14217	0.14058	0.138669	0.148965
-580	0.142058	0.140534	0.138574	0.14889
-579	0.141944	0.140487	0.138481	0.148813
-578	0.141831	0.140441	0.13839	0.148734
-577	0.141717	0.140394	0.138301	0.148655
-576	0.141603	0.140347	0.138213	0.148573
-575	0.141489	0.1403	0.138126	0.14849
-574	0.141374	0.140253	0.138042	0.148406
-573	0.14126	0.140206	0.137959	0.14832
-572	0.141146	0.140159	0.137878	0.148233
-571	0.141031	0.140112	0.1378	0.148145
-570	0.140917	0.140064	0.137724	0.148057
-569	0.140802	0.140017	0.137651	0.147967
-568	0.140687	0.139969	0.13758	0.147875
-567	0.140572	0.139922	0.137512	0.147783
-566	0.140458	0.139875	0.137447	0.147689
-565	0.140344	0.139828	0.137384	0.147595
-564	0.14023	0.139781	0.137324	0.147499
-563	0.140117	0.139734	0.137267	0.147401
-562	0.140004	0.139687	0.137212	0.147304
-561	0.139891	0.139639	0.137161	0.147206
-560	0.139779	0.139593	0.137112	0.147108
-559	0.139667	0.139545	0.137067	0.147009
-558	0.139557	0.139497	0.137026	0.146909
-557	0.139447	0.13945	0.136987	0.146808
-556	0.139338	0.139404	0.136951	0.146707
-555	0.139229	0.139356	0.136919	0.146606
-554	0.139122	0.139309	0.136889	0.146504
-553	0.139016	0.139262	0.136863	0.146402
-552	0.138911	0.139215	0.13684	0.146299
-551	0.138806	0.139169	0.136821	0.146196
-550	0.138703	0.139122	0.136805	0.146094
-549	0.138602	0.139077	0.136792	0.145992
-548	0.138501	0.139032	0.136782	0.14589
-547	0.138403	0.138987	0.136775	0.145787
-546	0.138307	0.138942	0.136772	0.145686
-545	0.138212	0.138898	0.136771	0.145584
-544	0.138119	0.138854	0.136774	0.145483
-543	0.138028	0.138811	0.136779	0.145384
-542	0.137938	0.138769	0.136788	0.145284
-541	0.13785	0.138728	0.1368	0.145186
-540	0.137765	0.138686	0.136816	0.145088
-539	0.137681	0.138645	0.136835	0.144991
-538	0.1376	0.138604	0.136858	0.144895
-537	0.13752	0.138563	0.136883	0.144799
-536	0.137441	0.138525	0.136911	0.144703
-535	0.137365	0.138485	0.136944	0.144608
-534	0.137291	0.138445	0.13698	0.144513
-533	0.13722	0.138405	0.137018	0.144419
-532	0.137151	0.138364	0.13706	0.144327
-531	0.137083	0.138324	0.137104	0.144235
-530	0.137018	0.138284	0.137151	0.144144
-529	0.136956	0.138245	0.137201	0.144055
-528	0.136897	0.138207	0.137253	0.143967
-527	0.13684	0.138169	0.137309	0.14388
-526	0.136786	0.138131	0.137367	0.143795
-525	0.136735	0.138094	0.137428	0.14371
-524	0.136686	0.138056	0.137491	0.143626
-523	0.13664	0.138019	0.137557	0.143543
-522	0.136596	0.137982	0.137626	0.143461
-521	0.136556	0.137945	0.137697	0.14338
-520	0.136518	0.137909	0.13777	0.143301
-519	0.136483	0.137874	0.137847	0.143223
-518	0.136451	0.13784	0.137926	0.143145
-517	0.136422	0.137806	0.138006	0.14307
-516	0.136395	0.137772	0.138088	0.142996
-515	0.136371	0.13774	0.138171	0.142923
-514	0.13635	0.137707	0.138255	0.142852
-513	0.136331	0.137676	0.138342	0.142782
-512	0.136316	0.137644	0.138431	0.142713
-511	0.136303	0.137613	0.138521	0.142646
-510	0.136294	0.137584	0.138613	0.142581
-509	0.136286	0.137554	0.138707	0.142516
-508	0.136281	0.137526	0.138803	0.142453
-507	0.136279	0.137498	0.138901	0.142391
-506	0.13628	0.13747	0.138999	0.14233
-505	0.136284	0.137443	0.139098	0.14227
-504	0.13629	0.137417	0.139197	0.142212
-503	0.136299	0.137392	0.139297	0.142154
-502	0.13631	0.137367	0.139397	0.142098
-501	0.136325	0.137343	0.139499	0.142043
-500	0.136342	0.13732	0.1396	0.141988
-499	0.136361	0.137298	0.139701	0.141935
-498	0.136383	0.137276	0.139802	0.141883
-497	0.136408	0.137256	0.139904	0.141832
-496	0.136436	0.137235	0.140006	0.141782
-495	0.136466	0.137215	0.140109	0.141734
-494	0.136499	0.137196	0.140211	0.141686
-493	0.136533	0.137177	0.140311	0.14164
-492	0.13657	0.137159	0.140411	0.141594
-491	0.136609	0.137142	0.140511	0.14155
-490	0.13665	0.137125	0.14061	0.141506
-489	0.136693	0.137108	0.140709	0.141463
-488	0.136738	0.137092	0.140806	0.141421
-487	0.136784	0.137078	0.140902	0.141379
-486	0.136832	0.137063	0.140997	0.141339
-485	0.136881	0.137048	0.141091	0.141299
-484	0.136933	0.137035	0.141184	0.14126
-483	0.136987	0.137021	0.141277	0.141221
-482	0.137041	0.137007	0.141369	0.141183
-481	0.137098	0.136993	0.141459	0.141144
-480	0.137156	0.136979	0.141548	0.141107
-479	0.137215	0.136966	0.141635	0.141071
-478	0.137275	0.136952	0.141721	0.141035
-477	0.137336	0.136937	0.141805	0.141
-476	0.137397	0.136922	0.141888	0.140965
-475	0.137459	0.136906	0.14197	0.140931
-474	0.137522	0.13689	0.14205	0.140897
-473	0.137587	0.136874	0.142128	0.140864
-472	0.137651	0.136857	0.142204	0.140831
-471	0.137716	0.13684	0.142278	0.140799
-470	0.137782	0.136823	0.14235	0.140767
-469	0.137849	0.136805	0.142421	0.140735
-468	0.137916	0.136788	0.142491	0.140703
-467	0.137984	0.136769	0.142558	0.140671
-466	0.138052	0.13675	0.142623	0.140639
-465	0.138119	0.13673	0.142685	0.140607
-464	0.138187	0.13671	0.142744	0.140576
-463	0.138255	0.13669	0.1428	0.140545
-462	0.138323	0.13667	0.142852	0.140514
-461	0.138391	0.13665	0.142903	0.140483
-460	0.138458	0.136629	0.142952	0.140452
-459	0.138526	0.136607	0.142998	0.14042
-458	0.138592	0.136585	0.143043	0.14039
-457	0.138658	0.136562	0.143084	0.140358
-456	0.138723	0.136538	0.143122	0.140328
-455	0.138788	0.136513	0.143157	0.140297
-454	0.138853	0.136489	0.143189	0.140266
-453	0.138917	0.136464	0.143218	0.140236
-452	0.13898	0.136439	0.143244	0.140205
-451	0.139043	0.136413	0.143267	0.140175
-450	0.139104	0.136386	0.143288	0.140145
-449	0.139166	0.13636	0.143307	0.140114
-448	0.139226	0.136333	0.143323	0.140082
-447	0.139285	0.136306	0.143336	0.14005
-446	0.139343	0.136279	0.143347	0.140018
-445	0.139401	0.136252	0.143355	0.139985
-444	0.139458	0.136224	0.143361	0.139953
-443	0.139512	0.136197	0.143364	0.13992
-442	0.139565	0.136169	0.143364	0.139888
-441	0.139617	0.136141	0.143361	0.139855
-440	0.139666	0.136114	0.143356	0.139823
-439	0.139714	0.136086	0.143348	0.139791
-438	0.139761	0.136058	0.143338	0.139757
-437	0.139806	0.13603	0.143325	0.139724
-436	0.13985	0.136001	0.14331	0.139691
-435	0.139892	0.135972	0.143293	0.139657
-434	0.139932	0.135943	0.143273	0.139622
-433	0.13997	0.135913	0.143252	0.139586
-432	0.140006	0.135884	0.143227	0.13955
-431	0.140041	0.135855	0.1432	0.139514
-430	0.140075	0.135827	0.143173	0.139478
-429	0.140106	0.135799	0.143142	0.139442
-428	0.140136	0.135771	0.14311	0.139406
-427	0.140163	0.135744	0.143076	0.13937
-426	0.140189	0.135718	0.143041	0.139334
-425	0.140212	0.135693	0.143003	0.139297
-424	0.140234	0.135669	0.142965	0.139261
-423	0.140254	0.135645	0.142924	0.139224
-422	0.140271	0.135621	0.142883	0.139187
-421	0.140287	0.135599	0.14284	0.13915
-420	0.140302	0.135578	0.142796	0.139114
-419	0.140314	0.135558	0.14275	0.139078
-418	0.140324	0.135539	0.142704	0.139041
-417	0.140333	0.135523	0.142656	0.139005
-416	0.14034	0.135507	0.142607	0.138968
-415	0.140346	0.135493	0.142557	0.138931
-414	0.140351	0.13548	0.142506	0.138894
-413	0.140353	0.135467	0.142453	0.138857
-412	0.140354	0.135456	0.142399	0.13882
-411	0.140352	0.135447	0.142344	0.138783
-410	0.14035	0.135439	0.142288	0.138746
-409	0.140345	0.135433	0.142232	0.138709
-408	0.140339	0.135428	0.142174	0.138672
-407	0.140332	0.135427	0.142116	0.138635
-406	0.140323	0.135427	0.142057	0.138598
-405	0.140313	0.135429	0.141999	0.13856
-404	0.140301	0.135433	0.141941	0.138522
-403	0.140289	0.135439	0.141882	0.138484
-402	0.140274	0.135448	0.141824	0.138446
-401	0.140258	0.135459	0.141765	0.138409
-400	0.14024	0.135472	0.141706	0.138371
-399	0.140222	0.135487	0.141648	0.138334
-398	0.140201	0.135504	0.14159	0.138297
-397	0.140179	0.135524	0.141532	0.138261
-396	0.140156	0.135546	0.141473	0.138225
-395	0.140131	0.13557	0.141415	0.138189
-394	0.140106	0.135595	0.141359	0.138155
-393	0.140079	0.135623	0.141303	0.13812
-392	0.140051	0.135652	0.141247	0.138085
-391	0.140021	0.135684	0.141192	0.138049
-390	0.139991	0.135718	0.141138	0.138014
-389	0.13996	0.135754	0.141085	0.137979
-388	0.139929	0.135793	0.141033	0.137944
-387	0.139896	0.135836	0.140982	0.13791
-386	0.139862	0.135879	0.140931	0.137875
-385	0.139828	0.135926	0.140881	0.13784
-384	0.139793	0.135976	0.140831	0.137806
-383	0.139757	0.136028	0.140782	0.137772
-382	0.139721	0.136082	0.140734	0.137739
-381	0.139684	0.136138	0.140688	0.137707
-380	0.139647	0.136196	0.140643	0.137675
-379	0.139609	0.136257	0.140599	0.137644
-378	0.139571	0.136321	0.140556	0.137615
-377	0.139533	0.136387	0.140515	0.137586
-376	0.139495	0.136456	0.140474	0.137558
-375	0.139457	0.136527	0.140435	0.13753
-374	0.139418	0.1366	0.140398	0.137504
-373	0.13938	0.136676	0.140361	0.137478
-372	0.139341	0.136754	0.140326	0.137453
-371	0.139302	0.136834	0.140293	0.137429
-370	0.139263	0.136918	0.140262	0.137406
-369	0.139224	0.137003	0.140233	0.137383
-368	0.139185	0.13709	0.140205	0.137361
-367	0.139147	0.13718	0.140179	0.13734
-366	0.139108	0.13727	0.140154	0.13732
-365	0.139069	0.137364	0.140132	0.137301
-364	0.13903	0.137459	0.140112	0.137283
-363	0.13899	0.137556	0.140093	0.137265
-362	0.13895	0.137655	0.140075	0.137248
-361	0.138909	0.137757	0.14006	0.137232
-360	0.138869	0.13786	0.140047	0.137217
-359	0.138829	0.137965	0.140037	0.137202
-358	0.138789	0.138071	0.140028	0.137188
-357	0.13875	0.138179	0.140021	0.137175
-356	0.13871	0.138288	0.140016	0.137163
-355	0.138672	0.138399	0.140013	0.137152
-354	0.138633	0.138511	0.140012	0.137142
-353	0.138595	0.138626	0.140013	0.137133
-352	0.138558	0.138741	0.140016	0.137125
-351	0.138521	0.138858	0.140019	0.137118
-350	0.138484	0.138977	0.140025	0.137111
-349	0.138448	0.139097	0.140032	0.137106
-348	0.138412	0.139217	0.140042	0.137101
-347	0.138376	0.13934	0.140054	0.137098
-346	0.13834	0.139464	0.140067	0.137095
-345	0.138305	0.13959	0.140083	0.137093
-344	0.13827	0.139718	0.1401	0.137092
-343	0.138237	0.139846	0.140119	0.137091
-342	0.138203	0.139976	0.140141	0.137092
-341	0.13817	0.140107	0.140164	0.137093
-340	0.138136	0.140239	0.140189	0.137094
-339	0.138103	0.140372	0.140216	0.137097
-338	0.138071	0.140505	0.140244	0.1371
-337	0.138039	0.140639	0.140274	0.137105
-336	0.138008	0.140773	0.140304	0.13711
-335	0.137977	0.140908	0.140335	0.137117
-334	0.137947	0.141044	0.140367	0.137124
-333	0.137917	0.141181	0.1404	0.137133
-332	0.137887	0.141319	0.140435	0.137142
-331	0.137859	0.141457	0.140471	0.137151
-330	0.137831	0.141596	0.140509	0.137161
-329	0.137802	0.141736	0.140548	0.137173
-328	0.137774	0.141875	0.140587	0.137185
-327	0.137746	0.142014	0.140627	0.137197
-326	0.13772	0.142152	0.140668	0.13721
-325	0.137693	0.142291	0.14071	0.137224
-324	0.137667	0.14243	0.140753	0.137239
-323	0.137641	0.142568	0.140797	0.137254
-322	0.137616	0.142706	0.14084	0.137269
-321	0.137591	0.142843	0.140884	0.137284
-320	0.137566	0.14298	0.140929	0.1373
-319	0.137541	0.143117	0.140972	0.137317
-318	0.137517	0.143252	0.141017	0.137335
-317	0.137493	0.143387	0.141062	0.137353
-316	0.137469	0.14352	0.141108	0.137372
-315	0.137446	0.143652	0.141155	0.13739
-314	0.137422	0.143784	0.141203	0.137409
-313	0.137398	0.143915	0.14125	0.137429
-312	0.137374	0.144045	0.141298	0.137448
-311	0.13735	0.144174	0.141345	0.137468
-310	0.137326	0.144302	0.141393	0.137488
-309	0.137302	0.144429	0.141439	0.137509
-308	0.137279	0.144554	0.141484	0.13753
-307	0.137256	0.144678	0.14153	0.13755
-306	0.137233	0.1448	0.141576	0.137571
-305	0.137209	0.14492	0.141621	0.137592
-304	0.137185	0.145038	0.141667	0.137613
-303	0.137162	0.145155	0.141712	0.137634
-302	0.137138	0.145269	0.141757	0.137656
-301	0.137114	0.145381	0.141801	0.137678
-300	0.137089	0.14549	0.141844	0.137699
-299	0.137065	0.145598	0.141887	0.137721
-298	0.13704	0.145702	0.14193	0.137743
-297	0.137015	0.145805	0.141971	0.137765
-296	0.136989	0.145906	0.142012	0.137788
-295	0.136964	0.146004	0.142052	0.13781
-294	0.136939	0.1461	0.142091	0.137832
-293	0.136914	0.146193	0.142131	0.137855
-292	0.136888	0.146283	0.142171	0.137877
-291	0.136863	0.146373	0.142209	0.137899
-290	0.136838	0.146459	0.142246	0.137922
-289	0.136813	0.146542	0.142282	0.137944
-288	0.136787	0.146623	0.142317	0.137967
-287	0.136763	0.146702	0.142351	0.137989
-286	0.136737	0.146778	0.142384	0.13801
-285	0.136711	0.146851	0.142417	0.138031
-284	0.136685	0.146921	0.142447	0.138052
-283	0.136659	0.14699	0.142476	0.138072
-282	0.136632	0.147056	0.142505	0.138092
-281	0.136606	0.147119	0.142532	0.138111
-280	0.136579	0.147179	0.142557	0.138129
-279	0.136551	0.147235	0.142582	0.138147
-278	0.136524	0.147288	0.142606	0.138164
-277	0.136496	0.14734	0.142627	0.138181
-276	0.136469	0.147389	0.142648	0.138198
-275	0.136441	0.147436	0.142668	0.138215
-274	0.136414	0.14748	0.142687	0.138231
-273	0.136386	0.14752	0.142705	0.138247
-272	0.136357	0.147557	0.142721	0.138263
-271	0.136328	0.147592	0.142737	0.138278
-270	0.136299	0.147624	0.142751	0.138292
-269	0.13627	0.147654	0.142763	0.138305
-268	0.13624	0.147681	0.142774	0.138317
-267	0.13621	0.147705	0.142785	0.138329
-266	0.13618	0.147726	0.142794	0.138341
-265	0.13615	0.147745	0.142801	0.138351
-264	0.136119	0.147761	0.142808	0.138361
-263	0.136088	0.147773	0.142814	0.13837
-262	0.136057	0.147782	0.142819	0.138379
-261	0.136026	0.147787	0.142824	0.138387
-260	0.135994	0.147791	0.142828	0.138394
-259	0.135962	0.147793	0.14283	0.138401
-258	0.13593	0.147791	0.142831	0.138407
-257	0.135897	0.147787	0.142832	0.138412
-256	0.135865	0.147781	0.142831	0.138417
-255	0.135832	0.147772	0.142831	0.138421
-254	0.135797	0.147761	0.14283	0.138425
-253	0.135762	0.147746	0.142829	0.138429
-252	0.135726	0.147729	0.142826	0.138431
-251	0.13569	0.14771	0.142822	0.138434
-250	0.135654	0.147688	0.142818	0.138436
-249	0.135617	0.147663	0.142813	0.138437
-248	0.13558	0.147637	0.142807	0.138439
-247	0.135542	0.147609	0.142799	0.138439
-246	0.135504	0.147577	0.142791	0.13844
-245	0.135465	0.147544	0.142782	0.138441
-244	0.135427	0.14751	0.142771	0.13844
-243	0.135388	0.147473	0.14276	0.138439
-242	0.135349	0.147434	0.142747	0.138438
-241	0.135309	0.147393	0.142734	0.138436
-240	0.135269	0.147351	0.14272	0.138434
-239	0.135229	0.147306	0.142705	0.138432
-238	0.135187	0.147259	0.142689	0.138429
-237	0.135145	0.147211	0.142674	0.138426
-236	0.135103	0.147162	0.142658	0.138423
-235	0.135061	0.147111	0.142641	0.13842
-234	0.135018	0.147058	0.142624	0.138418
-233	0.134975	0.147004	0.142607	0.138415
-232	0.134932	0.146948	0.14259	0.138412
-231	0.134887	0.146892	0.142574	0.138409
-230	0.134842	0.146834	0.142556	0.138406
-229	0.134796	0.146774	0.14254	0.138403
-228	0.134749	0.146712	0.142524	0.1384
-227	0.134702	0.146649	0.142508	0.138398
-226	0.134655	0.146584	0.142492	0.138396
-225	0.134607	0.146518	0.142477	0.138394
-224	0.134559	0.14645	0.142462	0.138393
-223	0.13451	0.146381	0.142448	0.138392
-222	0.13446	0.146311	0.142434	0.138391
-221	0.13441	0.146239	0.142421	0.138391
-220	0.13436	0.146167	0.142407	0.138391
-219	0.134309	0.146094	0.142393	0.138392
-218	0.134258	0.14602	0.142378	0.138393
-217	0.134206	0.145944	0.142364	0.138395
-216	0.134153	0.145867	0.142351	0.138397
-215	0.1341	0.145789	0.142337	0.138401
-214	0.134046	0.14571	0.142324	0.138404
-213	0.133992	0.145631	0.14231	0.138408
-212	0.133937	0.14555	0.142297	0.138413
-211	0.133882	0.145468	0.142285	0.138418
-210	0.133828	0.145385	0.142272	0.138424
-209	0.133773	0.145302	0.14226	0.138431
-208	0.133717	0.145218	0.142248	0.138438
-207	0.133661	0.145133	0.142236	0.138445
-206	0.133604	0.145048	0.142224	0.138454
-205	0.133548	0.144963	0.142212	0.138463
-204	0.133491	0.144878	0.142201	0.138473
-203	0.133433	0.144791	0.142189	0.138483
-202	0.133376	0.144703	0.142177	0.138494
-201	0.133319	0.144615	0.142165	0.138504
-200	0.133261	0.144527	0.142153	0.138515
-199	0.133204	0.144438	0.142142	0.138526
-198	0.133148	0.144348	0.142131	0.138537
-197	0.133091	0.144258	0.14212	0.138548
-196	0.133034	0.144168	0.14211	0.138559
-195	0.132977	0.144077	0.142099	0.138571
-194	0.13292	0.143986	0.142088	0.138582
-193	0.132863	0.143893	0.142077	0.138595
-192	0.132807	0.143801	0.142067	0.138608
-191	0.132751	0.143708	0.142056	0.138622
-190	0.132695	0.143615	0.142045	0.138636
-189	0.132639	0.143521	0.142035	0.138651
-188	0.132584	0.143426	0.142025	0.138666
-187	0.132529	0.14333	0.142015	0.138683
-186	0.132475	0.143235	0.142006	0.138699
-185	0.132421	0.143139	0.141996	0.138716
-184	0.132367	0.143044	0.141986	0.138732
-183	0.132314	0.142948	0.141977	0.138749
-182	0.132261	0.142851	0.141967	0.138765
-181	0.132208	0.142755	0.141956	0.138781
-180	0.132157	0.142657	0.141946	0.138797
-179	0.132106	0.142559	0.141934	0.138812
-178	0.132055	0.14246	0.141923	0.138826
-177	0.132005	0.14236	0.141912	0.13884
-176	0.131955	0.142259	0.141902	0.138854
-175	0.131906	0.142158	0.14189	0.138867
-174	0.131857	0.142057	0.141877	0.138881
-173	0.13181	0.141956	0.141865	0.138894
-172	0.131764	0.141854	0.141852	0.138908
-171	0.131719	0.141752	0.141838	0.13892
-170	0.131675	0.141649	0.141823	0.138932
-169	0.131633	0.141547	0.141808	0.138944
-168	0.131592	0.141443	0.141793	0.138955
-167	0.131552	0.14134	0.141777	0.138965
-166	0.131513	0.141236	0.141761	0.138975
-165	0.131476	0.141132	0.141745	0.138985
-164	0.13144	0.141028	0.141729	0.138995
-163	0.131406	0.140923	0.141714	0.139003
-162	0.131373	0.14082	0.141698	0.139011
-161	0.131342	0.140716	0.141681	0.139018
-160	0.131311	0.140612	0.141663	0.139024
-159	0.131283	0.140509	0.141644	0.139029
-158	0.131256	0.140406	0.141625	0.139033
-157	0.13123	0.140303	0.141606	0.139035
-156	0.131205	0.1402	0.141587	0.139036
-155	0.131181	0.140098	0.141567	0.139037
-154	0.131158	0.139997	0.141547	0.139036
-153	0.131137	0.139895	0.141526	0.139034
-152	0.131118	0.139793	0.141505	0.139031
-151	0.1311	0.13969	0.141484	0.139028
-150	0.131083	0.139588	0.141462	0.139023
-149	0.131068	0.139486	0.141441	0.139018
-148	0.131055	0.139386	0.141418	0.139012
-147	0.131044	0.139286	0.141394	0.139005
-146	0.131034	0.139187	0.14137	0.138997
-145	0.131026	0.139086	0.141346	0.138988
-144	0.131019	0.138986	0.141321	0.138977
-143	0.131014	0.138887	0.141295	0.138965
-142	0.13101	0.138789	0.141269	0.138952
-141	0.131008	0.138691	0.141242	0.138938
-140	0.131008	0.138593	0.141215	0.138924
-139	0.131009	0.138497	0.141188	0.138909
-138	0.131011	0.138401	0.14116	0.138893
-137	0.131015	0.138306	0.141133	0.138876
-136	0.131021	0.138212	0.141105	0.138858
-135	0.131028	0.138119	0.141078	0.138839
-134	0.131036	0.138026	0.14105	0.138819
-133	0.131046	0.137935	0.141022	0.138798
-132	0.131057	0.137844	0.140993	0.138776
-131	0.13107	0.137755	0.140963	0.138753
-130	0.131085	0.137667	0.140933	0.13873
-129	0.131101	0.137579	0.140902	0.138705
-128	0.131118	0.137493	0.140872	0.13868
-127	0.131136	0.137408	0.140842	0.138655
-126	0.131156	0.137324	0.14081	0.13863
-125	0.131177	0.13724	0.140778	0.138604
-124	0.1312	0.137158	0.140745	0.138578
-123	0.131224	0.137077	0.140712	0.138552
-122	0.13125	0.136998	0.140679	0.138526
-121	0.131277	0.13692	0.140646	0.138499
-120	0.131305	0.136843	0.140612	0.138472
-119	0.131335	0.136767	0.140579	0.138445
-118	0.131366	0.136692	0.140545	0.138417
-117	0.131398	0.13662	0.140512	0.138389
-116	0.131432	0.136549	0.140479	0.138362
-115	0.131467	0.136479	0.140444	0.138334
-114	0.131503	0.136411	0.140409	0.138305
-113	0.13154	0.136344	0.140374	0.138277
-112	0.131578	0.13628	0.14034	0.138249
-111	0.131617	0.136217	0.140305	0.13822
-110	0.131657	0.136156	0.14027	0.138192
-109	0.131699	0.136096	0.140237	0.138164
-108	0.131741	0.136039	0.140203	0.138136
-107	0.131783	0.135985	0.14017	0.138109
-106	0.131827	0.135933	0.140137	0.138082
-105	0.131871	0.135883	0.140104	0.138055
-104	0.131916	0.135834	0.140073	0.138028
-103	0.131962	0.135787	0.140041	0.138002
-102	0.13201	0.135743	0.14001	0.137975
-101	0.132058	0.135701	0.139979	0.137949
-100	0.132107	0.135662	0.139948	0.137923
-99	0.132157	0.135624	0.139917	0.137897
-98	0.132207	0.135589	0.139887	0.137872
-97	0.132258	0.135555	0.139857	0.137847
-96	0.132309	0.135524	0.139826	0.137823
-95	0.13236	0.135495	0.139797	0.137799
-94	0.132412	0.135468	0.139767	0.137775
-93	0.132465	0.135444	0.139737	0.137751
-92	0.132518	0.135422	0.139707	0.137728
-91	0.132572	0.135403	0.139678	0.137705
-90	0.132626	0.135385	0.13965	0.137683
-89	0.13268	0.13537	0.139623	0.137661
-88	0.132734	0.135357	0.139596	0.137639
-87	0.132788	0.135346	0.139569	0.137618
-86	0.132842	0.135336	0.139544	0.137598
-85	0.132896	0.135329	0.13952	0.137577
-84	0.132951	0.135325	0.139496	0.137558
-83	0.133006	0.135322	0.139472	0.137539
-82	0.133061	0.13532	0.139448	0.137521
-81	0.133115	0.135321	0.139427	0.137504
-80	0.13317	0.135324	0.139406	0.137487
-79	0.133225	0.135329	0.139386	0.137471
-78	0.13328	0.135337	0.139366	0.137456
-77	0.133335	0.135346	0.139348	0.137441
-76	0.13339	0.135355	0.13933	0.137427
-75	0.133445	0.135367	0.139314	0.137414
-74	0.133499	0.13538	0.139298	0.1374
-73	0.133553	0.135395	0.139284	0.137387
-72	0.133607	0.135411	0.13927	0.137374
-71	0.133661	0.13543	0.139258	0.137363
-70	0.133715	0.135449	0.139248	0.137353
-69	0.133768	0.13547	0.139239	0.137344
-68	0.133821	0.135492	0.139229	0.137335
-67	0.133873	0.135515	0.139221	0.137327
-66	0.133925	0.135541	0.139213	0.13732
-65	0.133977	0.135569	0.139206	0.137313
-64	0.134027	0.135598	0.139199	0.137307
-63	0.134077	0.135629	0.139194	0.137302
-62	0.134127	0.135661	0.139189	0.137297
-61	0.134176	0.135694	0.139185	0.137293
-60	0.134225	0.135728	0.139181	0.13729
-59	0.134273	0.135763	0.139177	0.137287
-58	0.134321	0.135799	0.139174	0.137286
-57	0.134368	0.135836	0.139171	0.137286
-56	0.134414	0.135875	0.139169	0.137286
-55	0.134459	0.135914	0.139167	0.137288
-54	0.134504	0.135955	0.139166	0.137289
-53	0.134549	0.135996	0.139165	0.137291
-52	0.134592	0.136038	0.139165	0.137294
-51	0.134635	0.136081	0.139166	0.137298
-50	0.134677	0.136123	0.139165	0.137302
-49	0.134718	0.136166	0.139165	0.137308
-48	0.134758	0.136208	0.139166	0.137314
-47	0.134797	0.13625	0.139166	0.13732
-46	0.134836	0.136293	0.139168	0.137328
-45	0.134874	0.136336	0.139168	0.137336
-44	0.13491	0.136379	0.13917	0.137346
-43	0.134946	0.136422	0.139171	0.137356
-42	0.134981	0.136466	0.139173	0.137366
-41	0.135015	0.13651	0.139175	0.137377
-40	0.135048	0.136554	0.139177	0.137388
-39	0.13508	0.136598	0.13918	0.137401
-38	0.135112	0.136642	0.139181	0.137415
-37	0.135142	0.136686	0.139181	0.137429
-36	0.135172	0.136729	0.139182	0.137445
-35	0.135199	0.136772	0.139183	0.137461
-34	0.135226	0.136814	0.139183	0.137478
-33	0.135252	0.136856	0.139181	0.137496
-32	0.135277	0.136898	0.13918	0.137514
-31	0.135301	0.13694	0.139176	0.137534
-30	0.135324	0.13698	0.139172	0.137555
-29	0.135347	0.13702	0.139166	0.137577
-28	0.135368	0.13706	0.13916	0.1376
-27	0.135387	0.137099	0.139153	0.137624
-26	0.135406	0.137138	0.139145	0.137648
-25	0.135424	0.137175	0.139137	0.137673
-24	0.135441	0.137212	0.139128	0.137699
-23	0.135457	0.137249	0.139119	0.137725
-22	0.135472	0.137286	0.139108	0.137753
-21	0.135485	0.137323	0.139097	0.137782
-20	0.135498	0.137359	0.139085	0.137812
-19	0.13551	0.137394	0.139072	0.137843
-18	0.13552	0.13743	0.139058	0.137874
-17	0.13553	0.137464	0.139043	0.137906
-16	0.135539	0.137498	0.139027	0.137939
-15	0.135548	0.137531	0.139011	0.137972
-14	0.135556	0.137563	0.138994	0.138006
-13	0.135562	0.137594	0.138977	0.138042
-12	0.135568	0.137625	0.138959	0.138078
-11	0.135572	0.137655	0.138939	0.138116
-10	0.135575	0.137684	0.138919	0.138154
-9	0.135577	0.137712	0.138898	0.138193
-8	0.135579	0.13774	0.138876	0.138232
-7	0.13558	0.137766	0.138852	0.138272
-6	0.13558	0.13779	0.138827	0.138312
-5	0.13558	0.137814	0.138802	0.138353
-4	0.135579	0.137837	0.138776	0.138394
-3	0.135577	0.13786	0.138749	0.138437
-2	0.135575	0.137883	0.138721	0.138479
-1	0.135571	0.137906	0.138691	0.138523
0	0.135567	0.137927	0.138661	0.138567
1	0.135562	0.137948	0.13863	0.138612
2	0.135557	0.137968	0.138598	0.138658
3	0.135551	0.137988	0.138565	0.138703
4	0.135545	0.138008	0.13853	0.13875
5	0.135539	0.138026	0.138495	0.138797
6	0.135532	0.138045	0.138459	0.138844
7	0.135525	0.138063	0.138422	0.138891
8	0.135518	0.138082	0.138384	0.138939
9	0.13551	0.138099	0.138345	0.138987
10	0.135502	0.138116	0.138305	0.139035
11	0.135494	0.138132	0.138265	0.139085
12	0.135485	0.138148	0.138223	0.139133
13	0.135476	0.138164	0.138181	0.139182
14	0.135467	0.13818	0.138137	0.139232
15	0.135458	0.138195	0.138093	0.139282
16	0.135449	0.138208	0.138047	0.139332
17	0.135441	0.138221	0.138002	0.139382
18	0.135433	0.138234	0.137955	0.139432
19	0.135424	0.138247	0.137908	0.139483
20	0.135415	0.13826	0.137861	0.139534
21	0.135407	0.138273	0.137814	0.139585
22	0.1354	0.138285	0.137766	0.139637
23	0.135393	0.138298	0.137718	0.139688
24	0.135386	0.13831	0.137668	0.13974
25	0.13538	0.138321	0.137618	0.139791
26	0.135373	0.138332	0.137569	0.139843
27	0.135367	0.138342	0.137519	0.139894
28	0.135361	0.138353	0.137468	0.139945
29	0.135355	0.138362	0.137419	0.139996
30	0.135349	0.138372	0.137369	0.140047
31	0.135344	0.13838	0.137318	0.140099
32	0.135339	0.138388	0.137268	0.14015
33	0.135334	0.138396	0.137218	0.140203
34	0.135329	0.138404	0.137167	0.140255
35	0.135325	0.13841	0.137115	0.140307
36	0.135321	0.138416	0.137064	0.140359
37	0.135317	0.138421	0.137012	0.140411
38	0.135314	0.138425	0.136961	0.140464
39	0.135312	0.138428	0.13691	0.140516
40	0.13531	0.138431	0.136861	0.140568
41	0.135308	0.138433	0.136811	0.14062
42	0.135306	0.138434	0.136762	0.140673
43	0.135306	0.138434	0.136714	0.140725
44	0.135305	0.138433	0.136665	0.140778
45	0.135305	0.138431	0.136617	0.14083
46	0.135306	0.138428	0.13657	0.140882
47	0.135308	0.138425	0.136522	0.140934
48	0.135309	0.138422	0.136475	0.140986
49	0.13531	0.13842	0.136428	0.141039
50	0.135312	0.138416	0.136382	0.14109
51	0.135314	0.138412	0.136336	0.141142
52	0.135317	0.138406	0.136292	0.141193
53	0.13532	0.138398	0.136247	0.141245
54	0.135323	0.13839	0.136204	0.141296
55	0.135326	0.138382	0.136161	0.141348
56	0.13533	0.138374	0.136119	0.1414
57	0.135334	0.138364	0.136077	0.141452
58	0.135338	0.138353	0.136036	0.141503
59	0.135343	0.138341	0.135995	0.141555
60	0.135347	0.138329	0.135955	0.141608
61	0.135352	0.138316	0.135915	0.141659
62	0.135356	0.138302	0.135875	0.14171
63	0.13536	0.138286	0.135836	0.141762
64	0.135364	0.13827	0.135797	0.141814
65	0.135368	0.138251	0.135758	0.141865
66	0.135372	0.138231	0.135721	0.141917
67	0.135376	0.13821	0.135684	0.141968
68	0.135378	0.138188	0.135647	0.142019
69	0.135381	0.138164	0.135612	0.14207
70	0.135383	0.138138	0.135578	0.142121
71	0.135384	0.13811	0.135544	0.142172
72	0.135385	0.138081	0.135511	0.142222
73	0.135386	0.138051	0.13548	0.142272
74	0.135387	0.138019	0.135449	0.142321
75	0.135386	0.137986	0.135419	0.14237
76	0.135385	0.137952	0.135389	0.142418
77	0.135383	0.137915	0.13536	0.142466
78	0.135381	0.137877	0.135331	0.142514
79	0.135378	0.137837	0.135303	0.142562
80	0.135375	0.137795	0.135276	0.142609
81	0.135371	0.137753	0.135249	0.142656
82	0.135366	0.137709	0.135223	0.142702
83	0.13536	0.137663	0.135197	0.142749
84	0.135354	0.137616	0.135172	0.142794
85	0.135348	0.137567	0.135147	0.14284
86	0.13534	0.137517	0.135122	0.142885
87	0.135332	0.137464	0.135098	0.14293
88	0.135324	0.13741	0.135075	0.142975
89	0.135315	0.137355	0.135051	0.143019
90	0.135305	0.137297	0.135027	0.143062
91	0.135293	0.137238	0.135002	0.143105
92	0.135281	0.137176	0.134977	0.143147
93	0.135269	0.137113	0.134953	0.143188
94	0.135256	0.137049	0.134929	0.14323
95	0.135242	0.136984	0.134903	0.14327
96	0.135228	0.136917	0.134877	0.143311
97	0.135212	0.13685	0.134853	0.143352
98	0.135196	0.136782	0.134828	0.143392
99	0.135178	0.136712	0.134803	0.143431
100	0.135159	0.136641	0.134779	0.143469
101	0.135139	0.136569	0.134755	0.143506
102	0.135119	0.136495	0.134732	0.143542
103	0.135097	0.13642	0.134708	0.143577
104	0.135074	0.136344	0.134685	0.143611
105	0.135051	0.136266	0.134661	0.143643
106	0.135026	0.136187	0.134638	0.143675
107	0.135	0.136107	0.134614	0.143705
108	0.134973	0.136025	0.13459	0.143735
109	0.134944	0.135942	0.134565	0.143763
110	0.134915	0.135859	0.134541	0.14379
111	0.134884	0.135775	0.134517	0.143816
112	0.134852	0.13569	0.134492	0.14384
113	0.134819	0.135604	0.134468	0.143864
114	0.134786	0.135518	0.134443	0.143886
115	0.134752	0.135431	0.134419	0.143907
116	0.134718	0.135344	0.134394	0.143926
117	0.134682	0.135256	0.13437	0.143944
118	0.134644	0.135168	0.134346	0.14396
119	0.134606	0.135079	0.134321	0.143974
120	0.134566	0.134988	0.134296	0.143987
121	0.134525	0.134898	0.13427	0.143998
122	0.134484	0.134808	0.134243	0.144006
123	0.134441	0.134718	0.134216	0.144012
124	0.134397	0.134627	0.134188	0.144016
125	0.134352	0.134536	0.13416	0.144019
126	0.134307	0.134445	0.134132	0.14402
127	0.134262	0.134354	0.134104	0.144019
128	0.134216	0.134263	0.134075	0.144017
129	0.134169	0.134172	0.134046	0.144012
130	0.134121	0.134081	0.134016	0.144004
131	0.134072	0.13399	0.133986	0.143995
132	0.134023	0.133899	0.133957	0.143984
133	0.133973	0.133808	0.133927	0.143969
134	0.133921	0.133716	0.133897	0.143953
135	0.133869	0.133624	0.133867	0.143935
136	0.133817	0.133532	0.133837	0.143914
137	0.133764	0.13344	0.133806	0.143891
138	0.13371	0.13335	0.133775	0.143866
139	0.133656	0.13326	0.133744	0.143839
140	0.1336	0.133171	0.133713	0.143809
141	0.133544	0.133083	0.133682	0.143776
142	0.133487	0.132995	0.133652	0.143741
143	0.133429	0.132908	0.133622	0.143703
144	0.13337	0.132821	0.133591	0.143663
145	0.133312	0.132735	0.133561	0.14362
146	0.133252	0.13265	0.13353	0.143575
147	0.133192	0.132566	0.133499	0.143527
148	0.133132	0.132484	0.133468	0.143477
149	0.133071	0.132402	0.133438	0.143424
150	0.13301	0.132321	0.133408	0.143369
151	0.132947	0.132242	0.13338	0.143311
152	0.132885	0.132163	0.133351	0.143251
153	0.132822	0.132086	0.133322	0.143189
154	0.132758	0.132008	0.133294	0.143124
155	0.132693	0.131932	0.133267	0.143057
156	0.132628	0.131857	0.133241	0.142987
157	0.132562	0.131783	0.133216	0.142916
158	0.132496	0.13171	0.133191	0.142844
159	0.13243	0.131636	0.133166	0.142769
160	0.132364	0.131564	0.133142	0.142691
161	0.132297	0.131493	0.133119	0.142611
162	0.13223	0.131423	0.133097	0.142529
163	0.132161	0.131353	0.133076	0.142445
164	0.132093	0.131284	0.133056	0.14236
165	0.132024	0.131216	0.133036	0.142272
166	0.131954	0.13115	0.133017	0.142182
167	0.131884	0.131083	0.133	0.14209
168	0.131813	0.131016	0.132983	0.141996
169	0.131742	0.130951	0.132969	0.1419
170	0.131671	0.130886	0.132955	0.141802
171	0.131598	0.130822	0.132943	0.141703
172	0.131525	0.130759	0.132932	0.141601
173	0.131452	0.130697	0.132921	0.141498
174	0.131378	0.130635	0.132911	0.141393
175	0.131304	0.130575	0.132903	0.141287
176	0.13123	0.130515	0.132895	0.141178
177	0.131155	0.130455	0.13289	0.141068
178	0.131081	0.130395	0.132885	0.140956
179	0.131005	0.130335	0.132883	0.140843
180	0.13093	0.130275	0.132882	0.140728
181	0.130854	0.130216	0.132882	0.140612
182	0.130778	0.130156	0.132885	0.140494
183	0.130701	0.130096	0.132889	0.140375
184	0.130624	0.130037	0.132894	0.140256
185	0.130546	0.129979	0.132901	0.140136
186	0.130468	0.129921	0.132909	0.140015
187	0.13039	0.129863	0.132918	0.139893
188	0.130312	0.129805	0.132929	0.139771
189	0.130233	0.129747	0.132941	0.139648
190	0.130155	0.129688	0.132955	0.139525
191	0.130077	0.12963	0.132971	0.139401
192	0.129999	0.129572	0.132989	0.139277
193	0.129921	0.129513	0.133008	0.139154
194	0.129842	0.129455	0.133029	0.13903
195	0.129764	0.129396	0.133052	0.138906
196	0.129685	0.129336	0.133075	0.138782
197	0.129606	0.129276	0.1331	0.138658
198	0.129526	0.129215	0.133126	0.138533
199	0.129447	0.129154	0.133154	0.138408
200	0.129368	0.129093	0.133183	0.138283
201	0.129289	0.129032	0.133213	0.138157
202	0.129209	0.12897	0.133245	0.138032
203	0.129129	0.128908	0.133277	0.137906
204	0.129049	0.128844	0.133311	0.137781
205	0.128968	0.12878	0.133347	0.137656
206	0.128888	0.128716	0.133384	0.137532
207	0.128807	0.128651	0.133423	0.137407
208	0.128725	0.128586	0.133464	0.137283
209	0.128643	0.12852	0.133506	0.137159
210	0.128562	0.128453	0.13355	0.137036
211	0.12848	0.128385	0.133595	0.136913
212	0.128398	0.128318	0.133641	0.13679
213	0.128316	0.12825	0.133688	0.136668
214	0.128234	0.128181	0.133737	0.136546
215	0.128151	0.128112	0.133788	0.136425
216	0.128069	0.128044	0.133839	0.136305
217	0.127985	0.127974	0.133891	0.136185
218	0.127902	0.127904	0.133944	0.136067
219	0.127819	0.127834	0.133999	0.13595
220	0.127735	0.127764	0.134054	0.135834
221	0.127651	0.127692	0.134109	0.135718
222	0.127566	0.12762	0.134165	0.135603
223	0.127481	0.127546	0.134221	0.13549
224	0.127397	0.127472	0.134279	0.135378
225	0.127312	0.127398	0.134337	0.135266
226	0.127228	0.127323	0.134396	0.135156
227	0.127144	0.127248	0.134456	0.135047
228	0.12706	0.127173	0.134515	0.134938
229	0.126976	0.127098	0.134574	0.134831
230	0.126893	0.127022	0.134634	0.134725
231	0.12681	0.126947	0.134693	0.13462
232	0.126727	0.126871	0.134753	0.134517
233	0.126644	0.126795	0.134812	0.134414
234	0.126562	0.126719	0.134872	0.134313
235	0.12648	0.126643	0.134932	0.134213
236	0.126398	0.126567	0.134992	0.134114
237	0.126317	0.126492	0.135051	0.134015
238	0.126236	0.126416	0.135111	0.133918
239	0.126154	0.12634	0.13517	0.133822
240	0.126073	0.126264	0.13523	0.133726
241	0.125992	0.126188	0.135289	0.133632
242	0.125912	0.126112	0.135348	0.133539
243	0.125832	0.126036	0.135408	0.133447
244	0.125752	0.12596	0.135467	0.133357
245	0.125672	0.125885	0.135527	0.133267
246	0.125592	0.12581	0.135587	0.13318
247	0.125513	0.125735	0.135648	0.133092
248	0.125434	0.125659	0.135708	0.133006
249	0.125355	0.125583	0.135768	0.13292
250	0.125277	0.125508	0.135826	0.132836
251	0.125199	0.125432	0.135884	0.132752
252	0.125121	0.125358	0.13594	0.13267
253	0.125044	0.125284	0.135996	0.132589
254	0.124969	0.12521	0.13605	0.132509
255	0.124894	0.125135	0.136104	0.132431
256	0.124819	0.125061	0.136156	0.132353
257	0.124746	0.124987	0.136209	0.132277
258	0.124674	0.124914	0.13626	0.132202
259	0.124602	0.124841	0.13631	0.132127
260	0.12453	0.124769	0.136359	0.132052
261	0.12446	0.124696	0.136407	0.131979
262	0.124391	0.124624	0.136454	0.131907
263	0.124323	0.124553	0.1365	0.131834
264	0.124256	0.124481	0.136545	0.131763
265	0.124189	0.124412	0.136589	0.131692
266	0.124124	0.124342	0.136632	0.131622
267	0.124059	0.124274	0.136674	0.131553
268	0.123995	0.124206	0.136714	0.131485
269	0.123932	0.124138	0.136753	0.131417
270	0.12387	0.124072	0.136792	0.13135
271	0.123808	0.124006	0.136828	0.131283
272	0.123748	0.123941	0.136863	0.131216
273	0.123689	0.123877	0.136896	0.131151
274	0.123631	0.123813	0.136928	0.131086
275	0.123575	0.123749	0.136959	0.131022
276	0.12352	0.123685	0.136989	0.130958
277	0.123467	0.123623	0.137017	0.130895
278	0.123415	0.12356	0.137043	0.130832
279	0.123365	0.123499	0.137068	0.130769
280	0.123316	0.123438	0.137091	0.130707
281	0.123268	0.123377	0.137111	0.130645
282	0.123222	0.123316	0.13713	0.130583
283	0.123177	0.123255	0.137146	0.130521
284	0.123134	0.123196	0.137161	0.130459
285	0.123093	0.123137	0.137175	0.130397
286	0.123053	0.123079	0.137187	0.130336
287	0.123015	0.123021	0.137197	0.130274
288	0.122978	0.122963	0.137205	0.130212
289	0.122944	0.122906	0.137211	0.130151
290	0.122911	0.12285	0.137217	0.130089
291	0.122881	0.122794	0.137221	0.130028
292	0.122852	0.122741	0.137224	0.129967
293	0.122826	0.122689	0.137225	0.129905
294	0.122801	0.122637	0.137224	0.129843
295	0.122779	0.122586	0.137222	0.12978
296	0.122759	0.122536	0.137218	0.129717
297	0.122741	0.122487	0.137211	0.129653
298	0.122725	0.122439	0.137203	0.12959
299	0.122712	0.122392	0.137193	0.129526
300	0.122702	0.122346	0.137182	0.129462
301	0.122693	0.122301	0.137169	0.129398
302	0.122686	0.122257	0.137155	0.129334
303	0.122682	0.122214	0.137139	0.12927
304	0.122682	0.122172	0.137121	0.129207
305	0.122683	0.122131	0.137101	0.129143
306	0.122688	0.122091	0.137081	0.12908
307	0.122695	0.122052	0.137059	0.129016
308	0.122704	0.122014	0.137035	0.128953
309	0.122717	0.121977	0.137009	0.128889
310	0.122732	0.121942	0.136982	0.128826
311	0.12275	0.121907	0.136953	0.128763
312	0.12277	0.121871	0.136923	0.128699
313	0.122793	0.121837	0.136892	0.128635
314	0.122818	0.121803	0.136859	0.128571
315	0.122846	0.121771	0.136825	0.128508
316	0.122876	0.12174	0.13679	0.128445
317	0.12291	0.121709	0.136754	0.128381
318	0.122946	0.12168	0.136717	0.128318
319	0.122986	0.121651	0.136679	0.128254
320	0.123028	0.121623	0.13664	0.12819
321	0.123072	0.121595	0.1366	0.128127
322	0.12312	0.121568	0.136559	0.128063
323	0.12317	0.121542	0.136518	0.127999
324	0.123224	0.121517	0.136475	0.127935
325	0.12328	0.121493	0.136432	0.127871
326	0.123339	0.121469	0.136389	0.127807
327	0.123401	0.121446	0.136344	0.127743
328	0.123465	0.121424	0.136299	0.127678
329	0.123533	0.121405	0.136254	0.127614
330	0.123603	0.121385	0.136208	0.127549
331	0.123676	0.121367	0.136162	0.127484
332	0.123753	0.121351	0.136116	0.127419
333	0.123832	0.121337	0.13607	0.127354
334	0.123915	0.121324	0.136025	0.127289
335	0.124	0.121312	0.135979	0.127223
336	0.124089	0.121301	0.135933	0.127157
337	0.12418	0.121291	0.135887	0.12709
338	0.124274	0.121281	0.135842	0.127024
339	0.124371	0.121273	0.135797	0.126957
340	0.124471	0.121265	0.135753	0.126891
341	0.124574	0.12126	0.135709	0.126824
342	0.124679	0.121255	0.135666	0.126758
343	0.124787	0.121252	0.135624	0.126692
344	0.124899	0.12125	0.135582	0.126626
345	0.125012	0.12125	0.135541	0.126561
346	0.125129	0.12125	0.135499	0.126496
347	0.125249	0.121252	0.135459	0.12643
348	0.125372	0.121255	0.135419	0.126366
349	0.125498	0.121259	0.135379	0.126301
350	0.125626	0.121265	0.13534	0.126236
351	0.125758	0.121273	0.135302	0.126171
352	0.125893	0.121282	0.135265	0.126106
353	0.12603	0.121292	0.13523	0.12604
354	0.126171	0.121305	0.135196	0.125975
355	0.126315	0.121319	0.135162	0.125909
356	0.126463	0.121335	0.135128	0.125843
357	0.126613	0.121353	0.135096	0.125777
358	0.126766	0.121371	0.135065	0.125711
359	0.126922	0.121391	0.135035	0.125644
360	0.12708	0.121414	0.135008	0.125578
361	0.127242	0.121439	0.134981	0.125511
362	0.127406	0.121467	0.134956	0.125444
363	0.127573	0.121496	0.134932	0.125377
364	0.127744	0.121528	0.13491	0.125309
365	0.127918	0.121562	0.134889	0.125242
366	0.128095	0.121598	0.13487	0.125176
367	0.128275	0.121636	0.134853	0.125109
368	0.128458	0.121676	0.134837	0.125043
369	0.128644	0.121717	0.134823	0.124976
370	0.128834	0.121761	0.13481	0.124909
371	0.129026	0.121807	0.1348	0.124842
372	0.129222	0.121853	0.13479	0.124775
373	0.129422	0.121902	0.134783	0.124708
374	0.129624	0.121951	0.134778	0.124641
375	0.12983	0.122003	0.134776	0.124574
376	0.130039	0.122057	0.134776	0.124506
377	0.130251	0.122114	0.134779	0.124439
378	0.130466	0.122174	0.134783	0.124372
379	0.130685	0.122236	0.13479	0.124306
380	0.130907	0.122301	0.1348	0.124239
381	0.131133	0.122368	0.134813	0.124173
382	0.131362	0.122437	0.134828	0.124107
383	0.131595	0.12251	0.134846	0.124041
384	0.131831	0.122585	0.134866	0.123974
385	0.132071	0.122662	0.134889	0.123907
386	0.132315	0.122741	0.134915	0.12384
387	0.132562	0.122823	0.134943	0.123772
388	0.132814	0.122907	0.134975	0.123704
389	0.133069	0.122994	0.13501	0.123636
390	0.133329	0.123084	0.135047	0.123567
391	0.133592	0.123175	0.135087	0.123499
392	0.133859	0.123269	0.135129	0.12343
393	0.13413	0.123366	0.135175	0.123361
394	0.134405	0.123466	0.135224	0.123292
395	0.134684	0.123568	0.135275	0.123222
396	0.134968	0.123673	0.13533	0.123153
397	0.135256	0.12378	0.135387	0.123083
398	0.135549	0.12389	0.135448	0.123014
399	0.135845	0.124001	0.135512	0.122945
400	0.136145	0.124115	0.135578	0.122876
401	0.13645	0.12423	0.135649	0.122808
402	0.136759	0.12435	0.135722	0.12274
403	0.137073	0.124472	0.135799	0.122673
404	0.137391	0.124598	0.135879	0.122605
405	0.137713	0.124727	0.135961	0.122538
406	0.13804	0.124858	0.136046	0.122471
407	0.138371	0.124992	0.136133	0.122404
408	0.138707	0.125128	0.136222	0.122338
409	0.139047	0.125266	0.136316	0.122272
410	0.139392	0.125408	0.136412	0.122207
411	0.139742	0.125553	0.136513	0.122141
412	0.140097	0.1257	0.136616	0.122076
413	0.140456	0.125849	0.136722	0.122012
414	0.14082	0.126002	0.136831	0.121948
415	0.141188	0.126157	0.136942	0.121883
416	0.141561	0.126315	0.137057	0.12182
417	0.14194	0.126475	0.137175	0.121756
418	0.142322	0.126638	0.137297	0.121693
419	0.142708	0.126803	0.137422	0.121631
420	0.1431	0.126971	0.13755	0.121568
421	0.143496	0.127141	0.137682	0.121506
422	0.143897	0.127314	0.137817	0.121445
423	0.144302	0.127489	0.137955	0.121385
424	0.144711	0.127668	0.138096	0.121325
425	0.145124	0.127849	0.13824	0.121267
426	0.145542	0.128033	0.138385	0.121208
427	0.145964	0.12822	0.138535	0.121151
428	0.14639	0.128409	0.138687	0.121095
429	0.146821	0.128599	0.138843	0.121039
430	0.147255	0.128794	0.139002	0.120983
431	0.147694	0.12899	0.139163	0.120929
432	0.148137	0.12919	0.139328	0.120875
433	0.148584	0.129392	0.139496	0.120822
434	0.149035	0.129596	0.139666	0.12077
435	0.14949	0.129802	0.139839	0.120719
436	0.149948	0.130012	0.140014	0.12067
437	0.15041	0.130223	0.140192	0.120622
438	0.150876	0.130438	0.140372	0.120575
439	0.151346	0.130656	0.140554	0.12053
440	0.151819	0.130875	0.140739	0.120486
441	0.152296	0.131097	0.140925	0.120444
442	0.152776	0.131322	0.141114	0.120403
443	0.15326	0.13155	0.141303	0.120363
444	0.153748	0.131779	0.141496	0.120324
445	0.154239	0.132011	0.14169	0.120286
446	0.154733	0.132245	0.141887	0.120248
447	0.155231	0.13248	0.142086	0.120212
448	0.155732	0.132718	0.142287	0.120178
449	0.156237	0.132958	0.142492	0.120145
450	0.156746	0.1332	0.142698	0.120112
451	0.157258	0.133446	0.142907	0.120081
452	0.157772	0.133693	0.143119	0.120052
453	0.158288	0.133944	0.143332	0.120023
454	0.158806	0.134197	0.143547	0.119995
455	0.159327	0.134453	0.143765	0.119968
456	0.15985	0.134712	0.143983	0.119942
457	0.160376	0.134974	0.144203	0.119917
458	0.160904	0.135238	0.144425	0.119893
459	0.161435	0.135504	0.144651	0.119871
460	0.161968	0.135773	0.144878	0.119851
461	0.162502	0.136045	0.145106	0.119832
462	0.163039	0.136319	0.145336	0.119815
463	0.163577	0.136596	0.145568	0.119798
464	0.164118	0.136876	0.145801	0.119784
465	0.16466	0.137158	0.146036	0.119769
466	0.165204	0.137442	0.146271	0.119757
467	0.165751	0.137728	0.146508	0.119747
468	0.166299	0.138017	0.146745	0.119737
469	0.166848	0.138308	0.146983	0.119729
470	0.167399	0.138601	0.147223	0.119722
471	0.167952	0.138897	0.147463	0.119717
472	0.168507	0.139195	0.147705	0.119714
473	0.169062	0.139494	0.147948	0.119711
474	0.169619	0.139797	0.148191	0.11971
475	0.170177	0.140102	0.148435	0.119709
476	0.170735	0.140408	0.148681	0.11971
477	0.171294	0.140718	0.148927	0.119711
478	0.171853	0.141029	0.149175	0.119714
479	0.172414	0.141342	0.149423	0.119718
480	0.172975	0.141659	0.149673	0.119723
481	0.173537	0.141977	0.149923	0.11973
482	0.174099	0.142298	0.150175	0.119739
483	0.174662	0.14262	0.150427	0.119748
484	0.175225	0.142944	0.150678	0.119759
485	0.175789	0.143271	0.15093	0.119771
486	0.176353	0.143599	0.151182	0.119784
487	0.176918	0.14393	0.151434	0.119798
488	0.177482	0.144262	0.151688	0.119813
489	0.178047	0.144595	0.151942	0.119829
490	0.178612	0.14493	0.152197	0.119845
491	0.179177	0.145266	0.152453	0.119863
492	0.179742	0.145603	0.152709	0.119881
493	0.180307	0.145943	0.152964	0.119901
494	0.180872	0.146283	0.153221	0.119922
495	0.181437	0.146624	0.153478	0.119943
496	0.182001	0.146965	0.153734	0.119966
497	0.182564	0.147307	0.153991	0.119988
498	0.183127	0.14765	0.154247	0.120011
499	0.18369	0.147993	0.154503	0.120035
500	0.184252	0.148339	0.154758	0.120059
501	0.184814	0.148687	0.155013	0.120084
502	0.185376	0.149034	0.155268	0.12011
503	0.185937	0.149383	0.155523	0.120135
504	0.186498	0.149733	0.155777	0.120161
505	0.187058	0.150083	0.156031	0.120188
506	0.187616	0.150435	0.156284	0.120215
507	0.188174	0.150786	0.156538	0.120242
508	0.188731	0.151138	0.156792	0.120269
509	0.189287	0.151489	0.157045	0.120297
510	0.189844	0.151841	0.157297	0.120323
511	0.190399	0.152194	0.157549	0.120351
512	0.190954	0.152548	0.157801	0.120379
513	0.191509	0.152903	0.158052	0.120407
514	0.192063	0.153258	0.158303	0.120435
515	0.192615	0.153612	0.158554	0.120463
516	0.193167	0.153966	0.158804	0.120491
517	0.193717	0.154321	0.159053	0.12052
518	0.194266	0.154676	0.159302	0.120549
519	0.194814	0.155031	0.159552	0.120577
520	0.195362	0.155386	0.159801	0.120607
521	0.195908	0.15574	0.160051	0.120636
522	0.196452	0.156094	0.1603	0.120666
523	0.196994	0.156447	0.160549	0.120695
524	0.197535	0.1568	0.160797	0.120724
525	0.198075	0.15715	0.161045	0.120752
526	0.198614	0.1575	0.161293	0.12078
527	0.199151	0.15785	0.161541	0.120807
528	0.199686	0.158197	0.161789	0.120834
529	0.20022	0.158543	0.162037	0.120861
530	0.200752	0.158888	0.162285	0.120888
531	0.201283	0.159232	0.162532	0.120915
532	0.201811	0.159575	0.162779	0.120941
533	0.202339	0.159915	0.163026	0.120968
534	0.202864	0.160255	0.163273	0.120993
535	0.203388	0.160594	0.16352	0.121019
536	0.20391	0.160933	0.163766	0.121045
537	0.204431	0.16127	0.164012	0.12107
538	0.204951	0.161605	0.164257	0.121094
539	0.205469	0.161939	0.164502	0.121118
540	0.205987	0.162272	0.164747	0.121142
541	0.206503	0.162603	0.164991	0.121166
542	0.207017	0.162933	0.165235	0.121188
543	0.207529	0.163262	0.165479	0.12121
544	0.208039	0.16359	0.165723	0.121232
545	0.208548	0.163916	0.165968	0.121252
546	0.209055	0.164241	0.166215	0.121272
547	0.209559	0.164565	0.166461	0.121292
548	0.210062	0.164888	0.166706	0.121312
549	0.210563	0.165208	0.166952	0.121331
550	0.211063	0.165527	0.167199	0.12135
551	0.21156	0.165845	0.167445	0.121368
552	0.212055	0.166161	0.167691	0.121386
553	0.212549	0.166476	0.167938	0.121404
554	0.213041	0.16679	0.168184	0.121421
555	0.21353	0.167102	0.168431	0.121439
556	0.214017	0.167414	0.168677	0.121456
557	0.214503	0.167724	0.168924	0.121473
558	0.214988	0.168034	0.169172	0.121489
559	0.215471	0.168343	0.16942	0.121506
560	0.215952	0.16865	0.169669	0.121522
561	0.216431	0.168955	0.169919	0.121538
562	0.216909	0.169259	0.170169	0.121554
563	0.217384	0.169562	0.170419	0.12157
564	0.217857	0.169864	0.170669	0.121585
565	0.218328	0.170164	0.170921	0.121599
566	0.218797	0.170464	0.171172	0.121613
567	0.219265	0.170764	0.171424	0.121626
568	0.219731	0.171063	0.171676	0.121639
569	0.220193	0.171361	0.171928	0.121653
570	0.220654	0.171656	0.172181	0.121666
571	0.221113	0.171951	0.172435	0.121679
572	0.22157	0.172246	0.17269	0.121692
573	0.222025	0.17254	0.172946	0.121706
574	0.222477	0.172834	0.173203	0.121719
575	0.222927	0.173126	0.173458	0.121733
576	0.223374	0.173418	0.173714	0.121746
577	0.22382	0.173709	0.173972	0.121759
578	0.224262	0.173999	0.174229	0.121772
579	0.224703	0.174287	0.174488	0.121785
580	0.225142	0.174575	0.174747	0.121798
581	0.225577	0.174863	0.175006	0.12181
582	0.226011	0.17515	0.175265	0.121823
583	0.226442	0.175436	0.175525	0.121836
584	0.226871	0.175722	0.175786	0.12185
585	0.227297	0.176006	0.176048	0.121863
586	0.227721	0.17629	0.17631	0.121877
587	0.228143	0.176573	0.176573	0.121891
588	0.228561	0.176855	0.176837	0.121906
589	0.228977	0.177137	0.177102	0.121921
590	0.22939	0.177417	0.177369	0.121937
591	0.2298	0.177697	0.177637	0.121953
592	0.230208	0.177976	0.177905	0.121969
593	0.230612	0.178255	0.178174	0.121987
594	0.231014	0.178532	0.178444	0.122004
595	0.231414	0.178808	0.178715	0.122023
596	0.23181	0.179084	0.178988	0.122043
597	0.232203	0.179359	0.179262	0.122064
598	0.232594	0.179633	0.179536	0.122085
599	0.232982	0.179907	0.179811	0.122107
600	0.233368	0.180179	0.180087	0.12213
601	0.23375	0.180449	0.180363	0.122153
602	0.234129	0.180718	0.18064	0.122177
603	0.234505	0.180985	0.180918	0.122202
604	0.234879	0.18125	0.181197	0.122228
605	0.23525	0.181513	0.181477	0.122254
606	0.235618	0.181775	0.181758	0.122282
607	0.235983	0.182034	0.18204	0.12231
608	0.236346	0.182293	0.182322	0.122339
609	0.236706	0.18255	0.182603	0.122369
610	0.237063	0.182805	0.182884	0.1224
611	0.237416	0.183059	0.183166	0.122432
612	0.237766	0.18331	0.183448	0.122465
613	0.238112	0.18356	0.18373	0.122499
614	0.238456	0.183808	0.184013	0.122534
615	0.238796	0.184054	0.184296	0.122571
616	0.239135	0.184298	0.18458	0.122608
617	0.239469	0.18454	0.184863	0.122647
618	0.239802	0.18478	0.185145	0.122686
619	0.240132	0.185018	0.185426	0.122727
620	0.240459	0.185253	0.185708	0.122769
621	0.240782	0.185487	0.18599	0.122812
622	0.241101	0.185719	0.186273	0.122857
623	0.241418	0.18595	0.186556	0.122902
624	0.241732	0.186177	0.186837	0.122949
625	0.242043	0.1864	0.18712	0.122996
626	0.242352	0.18662	0.187403	0.123045
627	0.242657	0.186838	0.187685	0.123095
628	0.24296	0.187053	0.187966	0.123146
629	0.243259	0.187268	0.188246	0.123198
630	0.243554	0.187479	0.188526	0.123252
631	0.243846	0.187687	0.188804	0.123306
632	0.244134	0.187892	0.189081	0.123362
633	0.244418	0.188094	0.189358	0.123419
634	0.2447	0.188294	0.189634	0.123477
635	0.244979	0.18849	0.189909	0.123536
636	0.245255	0.188684	0.190182	0.123596
637	0.245528	0.188875	0.190454	0.123657
638	0.245797	0.189061	0.190726	0.123719
639	0.246062	0.189245	0.190997	0.123783
640	0.246325	0.189427	0.191265	0.123847
641	0.246585	0.189605	0.191533	0.123912
642	0.246842	0.18978	0.191799	0.123978
643	0.247095	0.189951	0.192063	0.124045
644	0.247344	0.19012	0.192325	0.124114
645	0.247591	0.190286	0.192585	0.124183
646	0.247834	0.190449	0.192843	0.124253
647	0.248074	0.19061	0.193099	0.124324
648	0.248311	0.190767	0.193353	0.124396
649	0.248544	0.190921	0.193606	0.124469
650	0.248774	0.191071	0.193857	0.124544
651	0.249001	0.191218	0.194105	0.124619
652	0.249225	0.191361	0.194351	0.124694
653	0.249447	0.1915	0.194595	0.124771
654	0.249665	0.191636	0.194838	0.124848
655	0.24988	0.191768	0.195078	0.124927
656	0.250091	0.191896	0.195317	0.125007
657	0.2503	0.19202	0.195553	0.125088
658	0.250504	0.192142	0.195787	0.125169
659	0.250706	0.192261	0.196018	0.125251
660	0.250904	0.192377	0.196247	0.125334
661	0.251099	0.192489	0.196472	0.125417
662	0.251291	0.192597	0.196695	0.125502
663	0.25148	0.192702	0.196915	0.125587
664	0.251665	0.192804	0.197132	0.125673
665	0.251847	0.192903	0.197347	0.12576
666	0.252026	0.192999	0.19756	0.125847
667	0.2522	0.193092	0.197769	0.125936
668	0.252371	0.193181	0.197976	0.126025
669	0.252539	0.193269	0.198181	0.126115
670	0.252703	0.193355	0.198383	0.126205
671	0.252864	0.193437	0.198582	0.126295
672	0.253021	0.193516	0.198777	0.126385
673	0.253175	0.193593	0.19897	0.126476
674	0.253325	0.193668	0.19916	0.126567
675	0.253472	0.19374	0.199346	0.126659
676	0.253617	0.19381	0.19953	0.12675
677	0.253758	0.193877	0.199711	0.126842
678	0.253897	0.193943	0.199888	0.126934
679	0.254033	0.194005	0.200062	0.127027
680	0.254166	0.194065	0.200233	0.127119
681	0.254296	0.194124	0.200401	0.12721
682	0.254423	0.194181	0.200566	0.127302
683	0.254546	0.194237	0.200727	0.127394
684	0.254667	0.19429	0.200887	0.127486
685	0.254785	0.194342	0.201045	0.127579
686	0.2549	0.194393	0.2012	0.127672
687	0.255012	0.194443	0.201353	0.127766
688	0.255122	0.194492	0.201502	0.127859
689	0.255229	0.194541	0.201647	0.127954
690	0.255333	0.194589	0.201788	0.128048
691	0.255434	0.194636	0.201926	0.128141
692	0.255532	0.194681	0.202061	0.128235
693	0.255626	0.194727	0.202194	0.128329
694	0.255718	0.194772	0.202324	0.128422
695	0.255806	0.194817	0.202451	0.128516
696	0.255892	0.194863	0.202575	0.128609
697	0.255975	0.194906	0.202695	0.128704
698	0.256055	0.19495	0.202812	0.128797
699	0.256133	0.194995	0.202926	0.12889
700	0.256208	0.195038	0.203036	0.128984
701	0.256279	0.195081	0.203144	0.129077
702	0.256348	0.195125	0.203249	0.12917
703	0.256413	0.19517	0.203351	0.129263
704	0.256475	0.195215	0.20345	0.129354
705	0.256535	0.195261	0.203547	0.129445
706	0.256593	0.195308	0.20364	0.129536
707	0.256649	0.195356	0.20373	0.129627
708	0.256702	0.195404	0.203818	0.129717
709	0.256752	0.195455	0.203903	0.129807
710	0.256799	0.195507	0.203985	0.129897
711	0.256843	0.195561	0.204063	0.129987
712	0.256886	0.195615	0.204139	0.130076
713	0.256925	0.195669	0.204213	0.130164
714	0.256962	0.195726	0.204283	0.130252
715	0.256998	0.195784	0.204351	0.130339
716	0.257032	0.195844	0.204415	0.130426
717	0.257063	0.195905	0.204477	0.130511
718	0.257091	0.195967	0.204536	0.130596
719	0.257117	0.19603	0.204592	0.130681
720	0.257141	0.196096	0.204646	0.130765
721	0.257162	0.196163	0.204699	0.130848
722	0.257182	0.196231	0.204748	0.13093
723	0.257199	0.196302	0.204795	0.131012
724	0.257214	0.196375	0.20484	0.131094
725	0.257226	0.19645	0.204882	0.131176
726	0.257237	0.196528	0.204923	0.131257
727	0.257245	0.196608	0.20496	0.131337
728	0.257251	0.196691	0.204995	0.131416
729	0.257254	0.196775	0.205029	0.131495
730	0.257254	0.196862	0.20506	0.131572
731	0.257252	0.196951	0.205089	0.131649
732	0.257248	0.197041	0.205116	0.131725
733	0.25724	0.197133	0.205141	0.131799
734	0.257231	0.197226	0.205164	0.131872
735	0.257219	0.197322	0.205184	0.131945
736	0.257205	0.197419	0.205203	0.132017
737	0.257189	0.197517	0.205219	0.132088
738	0.25717	0.197617	0.205234	0.132157
739	0.25715	0.197719	0.205248	0.132226
740	0.257128	0.197822	0.20526	0.132292
741	0.257103	0.197926	0.205271	0.132358
742	0.257076	0.198031	0.205281	0.132422
743	0.257047	0.198138	0.20529	0.132485
744	0.257017	0.198245	0.205298	0.132547
745	0.256985	0.198354	0.205305	0.132608
746	0.25695	0.198464	0.20531	0.132668
747	0.256913	0.198575	0.205315	0.132726
748	0.256874	0.198688	0.205321	0.132784
749	0.256834	0.198802	0.205326	0.13284
750	0.256791	0.198918	0.205329	0.132895
751	0.256745	0.199034	0.205331	0.13295
752	0.256698	0.199152	0.205333	0.133003
753	0.256647	0.19927	0.205333	0.133056
754	0.256596	0.199389	0.205333	0.133106
755	0.256542	0.199508	0.205332	0.133155
756	0.256485	0.199626	0.205332	0.133203
757	0.256427	0.199745	0.205331	0.133249
758	0.256366	0.199864	0.205329	0.133295
759	0.256303	0.199982	0.205327	0.133339
760	0.256238	0.200101	0.205325	0.133383
761	0.256172	0.20022	0.205322	0.133425
762	0.256103	0.200339	0.20532	0.133467
763	0.256033	0.200458	0.205318	0.133507
764	0.255961	0.200576	0.205317	0.133546
765	0.255887	0.200695	0.205315	0.133584
766	0.255812	0.200813	0.205314	0.133622
767	0.255734	0.20093	0.205314	0.133658
768	0.255656	0.201047	0.205314	0.133694
769	0.255576	0.201164	0.205315	0.133728
770	0.255494	0.201283	0.205316	0.133762
771	0.255411	0.2014	0.205317	0.133794
772	0.255326	0.201516	0.205318	0.133826
773	0.25524	0.201632	0.20532	0.133857
774	0.255153	0.201746	0.205322	0.133887
775	0.255064	0.201859	0.205326	0.133917
776	0.254975	0.20197	0.205329	0.133945
777	0.254883	0.202079	0.205333	0.133973
778	0.254792	0.202187	0.205337	0.134
779	0.254699	0.202294	0.205342	0.134026
780	0.254605	0.202399	0.205349	0.134051
781	0.25451	0.202502	0.205356	0.134075
782	0.254415	0.202603	0.205364	0.134098
783	0.254318	0.202703	0.205373	0.134121
784	0.254221	0.202801	0.205383	0.134143
785	0.254123	0.202898	0.205393	0.134165
786	0.254025	0.202994	0.205404	0.134187
787	0.253926	0.203087	0.205415	0.134207
788	0.253827	0.20318	0.205428	0.134227
789	0.253726	0.203271	0.205441	0.134245
790	0.253625	0.20336	0.205454	0.134264
791	0.253522	0.203447	0.205469	0.134281
792	0.253419	0.203532	0.205486	0.134297
793	0.253315	0.203616	0.205504	0.134313
794	0.253212	0.203699	0.205523	0.134329
795	0.253108	0.20378	0.205543	0.134344
796	0.253005	0.203858	0.205564	0.134358
797	0.252901	0.203934	0.205587	0.134372
798	0.252796	0.204008	0.205612	0.134385
799	0.252691	0.204081	0.205639	0.134398
800	0.252586	0.204152	0.205667	0.134411
801	0.252481	0.204221	0.205696	0.134424
802	0.252377	0.204289	0.205727	0.134437
803	0.252272	0.204355	0.205761	0.134449
804	0.252167	0.20442	0.205795	0.134461
805	0.252062	0.204483	0.205831	0.134473
806	0.251957	0.204546	0.205868	0.134484
807	0.251852	0.204608	0.205908	0.134496
808	0.251746	0.20467	0.205949	0.134507
809	0.251641	0.20473	0.205994	0.134518
810	0.251536	0.204789	0.206042	0.134529
811	0.251431	0.204848	0.206091	0.134541
812	0.251327	0.204906	0.206142	0.134553
813	0.251223	0.204963	0.206197	0.134566
814	0.251119	0.205019	0.206252	0.134578
815	0.251015	0.205075	0.20631	0.13459
816	0.250911	0.20513	0.20637	0.134603
817	0.250808	0.205184	0.206432	0.134616
818	0.250704	0.205238	0.206496	0.13463
819	0.250601	0.205292	0.206563	0.134644
820	0.250498	0.205346	0.206631	0.134659
821	0.250395	0.205398	0.206701	0.134675
822	0.250294	0.20545	0.206773	0.13469
823	0.250193	0.205501	0.206847	0.134706
824	0.250091	0.205554	0.206924	0.134723
825	0.24999	0.205607	0.207003	0.13474
826	0.249889	0.20566	0.207084	0.134759
827	0.249788	0.205713	0.207168	0.134778
828	0.249687	0.205766	0.207256	0.134799
829	0.249587	0.20582	0.207345	0.13482
830	0.249487	0.205874	0.207437	0.134842
831	0.249389	0.205929	0.207533	0.134865
832	0.249291	0.205986	0.207631	0.13489
833	0.249194	0.206043	0.20773	0.134915
834	0.249096	0.206102	0.207831	0.134942
835	0.248999	0.206162	0.207934	0.13497
836	0.248902	0.206223	0.208038	0.134999
837	0.248805	0.206285	0.208145	0.135029
838	0.248709	0.20635	0.208254	0.13506
839	0.248613	0.206415	0.208365	0.135092
840	0.248517	0.206481	0.208479	0.135126
841	0.24842	0.20655	0.208595	0.135161
842	0.248324	0.206619	0.208713	0.135197
843	0.248228	0.206691	0.208834	0.135235
844	0.248131	0.206762	0.208957	0.135274
845	0.248034	0.206834	0.209084	0.135316
846	0.247937	0.206908	0.209212	0.135358
847	0.24784	0.206983	0.209344	0.135401
848	0.247744	0.207061	0.209477	0.135447
849	0.247647	0.207141	0.209611	0.135493
850	0.24755	0.207221	0.209747	0.13554
851	0.247454	0.207303	0.209885	0.13559
852	0.247357	0.207387	0.210025	0.13564
853	0.247261	0.207472	0.210166	0.135692
854	0.247165	0.207561	0.210309	0.135745
855	0.24707	0.20765	0.210453	0.1358
856	0.246974	0.207741	0.210599	0.135856
857	0.246879	0.207835	0.210746	0.135914
858	0.246784	0.20793	0.210894	0.135973
859	0.24669	0.208028	0.211044	0.136033
860	0.246595	0.208128	0.211194	0.136095
861	0.246502	0.208229	0.211347	0.136159
862	0.246407	0.208333	0.211501	0.136224
863	0.246311	0.208439	0.211657	0.136291
864	0.246217	0.208546	0.211814	0.136359
865	0.246122	0.208655	0.211972	0.136429
866	0.246029	0.208766	0.212131	0.136499
867	0.245936	0.208879	0.21229	0.136571
868	0.245843	0.208994	0.21245	0.136644
869	0.24575	0.209111	0.212612	0.136718
870	0.245658	0.209229	0.212775	0.136794
871	0.245565	0.209349	0.212938	0.136871
872	0.245472	0.209472	0.213102	0.13695
873	0.245379	0.209597	0.213266	0.13703
874	0.245286	0.209721	0.213432	0.137112
875	0.245193	0.209846	0.213599	0.137196
876	0.2451	0.209972	0.213767	0.137282
877	0.245006	0.2101	0.213935	0.137369
878	0.244912	0.210228	0.214103	0.137458
879	0.244817	0.210358	0.214272	0.137549
880	0.244723	0.210488	0.214441	0.137641
881	0.24463	0.210619	0.214609	0.137734
882	0.244536	0.210751	0.214778	0.137829
883	0.244443	0.210883	0.214947	0.137925
884	0.24435	0.211017	0.215114	0.138021
885	0.244257	0.211151	0.215281	0.13812
886	0.244165	0.211286	0.215446	0.138219
887	0.244074	0.211421	0.21561	0.138319
888	0.243982	0.211556	0.215773	0.138421
889	0.243891	0.211693	0.215935	0.138523
890	0.243801	0.211831	0.216097	0.138626
891	0.243711	0.211971	0.216257	0.138731
892	0.243622	0.212111	0.216417	0.138837
893	0.243534	0.212252	0.216575	0.138943
894	0.243447	0.212392	0.216733	0.13905
895	0.243361	0.212533	0.21689	0.139158
896	0.243277	0.212675	0.217046	0.139267
897	0.243193	0.212818	0.217201	0.139376
898	0.24311	0.212962	0.217356	0.139486
899	0.243029	0.213106	0.217509	0.139598
900	0.242949	0.213251	0.217661	0.139709
901	0.242869	0.213395	0.217811	0.139821
902	0.242791	0.213539	0.217958	0.139935
903	0.242714	0.213682	0.218104	0.140048
904	0.242637	0.213826	0.218247	0.140162
905	0.242562	0.21397	0.218388	0.140277
906	0.242487	0.214113	0.218527	0.140391
907	0.242412	0.214255	0.218662	0.140505
908	0.242338	0.214397	0.218794	0.14062
909	0.242266	0.214538	0.218924	0.140734
910	0.242194	0.214677	0.219052	0.140847
911	0.242123	0.214817	0.219177	0.140961
912	0.242052	0.214955	0.2193	0.141075
913	0.241983	0.215094	0.219418	0.141188
914	0.241915	0.215232	0.219534	0.141301
915	0.241848	0.215369	0.219648	0.141414
916	0.241782	0.215505	0.219759	0.141528
917	0.241717	0.215641	0.219866	0.141641
918	0.241654	0.215776	0.219971	0.141754
919	0.241591	0.21591	0.220072	0.141866
920	0.241531	0.216044	0.220168	0.141977
921	0.241471	0.216177	0.220261	0.142088
922	0.241413	0.216309	0.22035	0.142198
923	0.241356	0.216441	0.220436	0.142307
924	0.2413	0.216572	0.220518	0.142415
925	0.241246	0.216702	0.220597	0.142521
926	0.241192	0.216832	0.220672	0.142628
927	0.24114	0.216961	0.220743	0.142733
928	0.24109	0.217088	0.220811	0.142838
929	0.241041	0.217216	0.220876	0.142943
930	0.240995	0.217343	0.220937	0.143045
931	0.24095	0.217469	0.220995	0.143147
932	0.240907	0.217595	0.221049	0.143248
933	0.240866	0.217719	0.2211	0.143348
934	0.240827	0.217844	0.221148	0.143447
935	0.240789	0.217966	0.221192	0.143543
936	0.240753	0.218088	0.221233	0.143638
937	0.240717	0.21821	0.221271	0.143731
938	0.240683	0.218331	0.221305	0.143823
939	0.240651	0.21845	0.221334	0.143913
940	0.24062	0.218569	0.221359	0.144002
941	0.240591	0.218687	0.22138	0.14409
942	0.240564	0.218805	0.221397	0.144175
943	0.240538	0.218922	0.221412	0.144259
944	0.240513	0.21904	0.221422	0.14434
945	0.240491	0.219156	0.221429	0.14442
946	0.240469	0.219273	0.221432	0.144498
947	0.240449	0.21939	0.221432	0.144574
948	0.240431	0.219506	0.22143	0.144648
949	0.240415	0.219621	0.221425	0.14472
950	0.2404	0.219737	0.221417	0.14479
951	0.240387	0.219852	0.221406	0.144858
952	0.240376	0.219966	0.221392	0.144924
953	0.240368	0.22008	0.221375	0.144988
954	0.240361	0.220194	0.221356	0.14505
955	0.240356	0.220307	0.221334	0.145111
956	0.240353	0.220422	0.221309	0.14517
957	0.240353	0.220535	0.22128	0.145227
958	0.240355	0.220649	0.221249	0.145281
959	0.240359	0.220762	0.221216	0.145333
960	0.240366	0.220876	0.22118	0.145383
961	0.240374	0.22099	0.221141	0.145431
962	0.240384	0.221104	0.221099	0.145476
963	0.240395	0.221217	0.221055	0.14552
964	0.240409	0.221329	0.221009	0.145562
965	0.240425	0.221442	0.220961	0.145601
966	0.240444	0.221554	0.220911	0.145638
967	0.240463	0.221667	0.22086	0.145673
968	0.240485	0.221778	0.220807	0.145706
969	0.240509	0.221888	0.220752	0.145737
970	0.240535	0.222	0.220696	0.145766
971	0.240563	0.222112	0.22064	0.145793
972	0.240593	0.222223	0.220583	0.145818
973	0.240625	0.222336	0.220524	0.145841
974	0.240658	0.222449	0.220464	0.145862
975	0.240692	0.222563	0.220403	0.145881
976	0.240728	0.222677	0.220343	0.145898
977	0.240766	0.222792	0.220282	0.145914
978	0.240804	0.222908	0.220221	0.145928
979	0.240844	0.223025	0.22016	0.14594
980	0.240884	0.223142	0.220097	0.145949
981	0.240926	0.22326	0.220035	0.145958
982	0.240969	0.22338	0.219973	0.145964
983	0.241014	0.223501	0.219913	0.145969
984	0.241059	0.223623	0.219852	0.145971
985	0.241106	0.223746	0.219791	0.145973
986	0.241155	0.223871	0.21973	0.145973
987	0.241204	0.223995	0.219671	0.145973
988	0.241254	0.22412	0.219611	0.145971
989	0.241306	0.224247	0.219553	0.145968
990	0.24136	0.224374	0.219496	0.145964
991	0.241415	0.224503	0.21944	0.145958
992	0.24147	0.224633	0.219385	0.145951
993	0.241527	0.224763	0.219331	0.145943
994	0.241584	0.224894	0.219278	0.145933
995	0.241642	0.225028	0.219226	0.145923
996	0.241702	0.225162	0.219175	0.145912
997	0.241763	0.2253	0.219125	0.1459
998	0.241825	0.225438	0.219077	0.145887
[truncated: 3,002 more rows]

## Sheet: Fig. 1C
Time (ms)	Gaze_1R	Gaze_0.5R	Gaze_0.5N	Gaze_0N
-1000	0.433482	0.432633	0.414756	0.434768
-999	0.433475	0.432641	0.414719	0.434794
-998	0.433469	0.432648	0.414681	0.434819
-997	0.433462	0.432655	0.414643	0.434845
-996	0.433454	0.43266	0.414605	0.43487
-995	0.433445	0.432665	0.414567	0.434895
-994	0.433436	0.43267	0.414527	0.43492
-993	0.433427	0.432676	0.414489	0.434945
-992	0.43342	0.432681	0.414451	0.434971
-991	0.433412	0.432688	0.414413	0.434997
-990	0.433404	0.432695	0.414374	0.435024
-989	0.433397	0.432702	0.414335	0.43505
-988	0.43339	0.432707	0.414296	0.435074
-987	0.433382	0.432712	0.414255	0.435097
-986	0.433376	0.432718	0.414214	0.435121
-985	0.433369	0.432721	0.414174	0.435144
-984	0.433362	0.432724	0.414133	0.435168
-983	0.433355	0.432726	0.414094	0.435191
-982	0.433349	0.432728	0.414056	0.435212
-981	0.433343	0.432729	0.414019	0.435234
-980	0.433338	0.43273	0.413983	0.435254
-979	0.433332	0.432731	0.413946	0.435275
-978	0.433326	0.432731	0.41391	0.435293
-977	0.433318	0.43273	0.413873	0.435313
-976	0.433311	0.432728	0.413837	0.435331
-975	0.433303	0.432726	0.413801	0.43535
-974	0.433296	0.432722	0.413766	0.435368
-973	0.433289	0.432719	0.413732	0.435385
-972	0.433281	0.432714	0.413697	0.435402
-971	0.433274	0.432709	0.413662	0.435417
-970	0.433268	0.432701	0.413627	0.435432
-969	0.43326	0.432695	0.413594	0.435447
-968	0.433255	0.432686	0.413561	0.435462
-967	0.433248	0.432677	0.41353	0.435475
-966	0.433242	0.432665	0.413498	0.435489
-965	0.433236	0.432654	0.413468	0.435502
-964	0.433232	0.432642	0.413437	0.435514
-963	0.433227	0.432629	0.413407	0.435526
-962	0.433222	0.432615	0.413378	0.435537
-961	0.433218	0.432601	0.41335	0.435547
-960	0.433212	0.432585	0.413323	0.435558
-959	0.433206	0.432567	0.413297	0.435567
-958	0.4332	0.432547	0.413272	0.435577
-957	0.433195	0.432525	0.413248	0.435586
-956	0.43319	0.432502	0.413224	0.435594
-955	0.433184	0.432479	0.413202	0.435601
-954	0.433179	0.432456	0.413181	0.435607
-953	0.433174	0.432429	0.41316	0.435612
-952	0.433166	0.432401	0.41314	0.435616
-951	0.433159	0.432372	0.413121	0.435619
-950	0.433152	0.432341	0.413103	0.435622
-949	0.433145	0.432309	0.413087	0.435625
-948	0.433136	0.432276	0.41307	0.435627
-947	0.433126	0.432242	0.413054	0.435628
-946	0.433117	0.432207	0.413039	0.435628
-945	0.433108	0.432172	0.413023	0.435627
-944	0.433097	0.432136	0.413009	0.435626
-943	0.433087	0.432099	0.412996	0.435623
-942	0.433076	0.43206	0.412984	0.435621
-941	0.433064	0.432019	0.412975	0.435617
-940	0.433053	0.431975	0.412966	0.435613
-939	0.433041	0.431931	0.412959	0.435608
-938	0.433027	0.431886	0.412953	0.435602
-937	0.433013	0.43184	0.412948	0.435596
-936	0.432997	0.431792	0.412944	0.435588
-935	0.432981	0.431743	0.412942	0.43558
-934	0.432964	0.431693	0.412941	0.435571
-933	0.432946	0.431642	0.41294	0.435561
-932	0.432928	0.431589	0.412941	0.435551
-931	0.432909	0.431535	0.412943	0.43554
-930	0.43289	0.43148	0.412946	0.435528
-929	0.43287	0.431423	0.41295	0.435515
-928	0.432849	0.431366	0.412956	0.435501
-927	0.432826	0.431309	0.412961	0.435486
-926	0.432803	0.431251	0.412968	0.435472
-925	0.432777	0.431193	0.412976	0.435456
-924	0.432751	0.431133	0.412985	0.435441
-923	0.432722	0.431072	0.412995	0.435424
-922	0.432692	0.431009	0.413006	0.435406
-921	0.43266	0.430945	0.413019	0.435388
-920	0.432628	0.43088	0.413034	0.43537
-919	0.432594	0.430814	0.413049	0.435351
-918	0.432559	0.430744	0.413065	0.435331
-917	0.432524	0.430674	0.413081	0.43531
-916	0.432486	0.430602	0.413098	0.43529
-915	0.432447	0.430531	0.413116	0.435268
-914	0.432406	0.430459	0.413134	0.435246
-913	0.432364	0.430387	0.413152	0.435224
-912	0.432319	0.430313	0.413171	0.435202
-911	0.432272	0.430238	0.41319	0.435179
-910	0.432224	0.430162	0.41321	0.435156
-909	0.432173	0.430085	0.41323	0.435133
-908	0.432121	0.430007	0.413251	0.435109
-907	0.432067	0.429928	0.413272	0.435085
-906	0.432012	0.429847	0.413293	0.435059
-905	0.431954	0.429765	0.413314	0.435034
-904	0.431896	0.429683	0.413333	0.435008
-903	0.431834	0.429599	0.413352	0.434982
-902	0.431771	0.429515	0.41337	0.434956
-901	0.431706	0.42943	0.413387	0.43493
-900	0.431639	0.429344	0.413403	0.434903
-899	0.431569	0.429256	0.413414	0.434877
-898	0.431497	0.429167	0.413426	0.434853
-897	0.431422	0.429077	0.413438	0.434828
-896	0.431344	0.428986	0.41345	0.434803
-895	0.431264	0.428894	0.41346	0.434778
-894	0.431182	0.428801	0.41347	0.434753
-893	0.431098	0.428706	0.41348	0.434729
-892	0.431012	0.428611	0.413487	0.434705
-891	0.430924	0.428514	0.413493	0.434681
-890	0.430834	0.428416	0.413499	0.434657
-889	0.430741	0.428318	0.413504	0.434632
-888	0.430647	0.428219	0.413509	0.434607
-887	0.430551	0.428119	0.413511	0.434583
-886	0.430452	0.428019	0.413512	0.434559
-885	0.43035	0.427916	0.413509	0.434535
-884	0.430246	0.427812	0.413505	0.434512
-883	0.430138	0.427707	0.4135	0.434489
-882	0.430028	0.4276	0.413491	0.434466
-881	0.429916	0.42749	0.413481	0.434443
-880	0.429801	0.427381	0.413469	0.434422
-879	0.429683	0.42727	0.413453	0.4344
-878	0.429562	0.427156	0.413435	0.434379
-877	0.42944	0.427042	0.413414	0.434357
-876	0.429315	0.426925	0.413391	0.434335
-875	0.429188	0.426807	0.413366	0.434314
-874	0.429059	0.426686	0.413338	0.434293
-873	0.428928	0.426563	0.413308	0.434271
-872	0.428794	0.426439	0.413277	0.43425
-871	0.428658	0.426314	0.413244	0.434229
-870	0.42852	0.426188	0.413206	0.434208
-869	0.428379	0.42606	0.413166	0.434186
-868	0.428236	0.42593	0.413124	0.434163
-867	0.42809	0.425797	0.413079	0.434141
-866	0.427942	0.425662	0.41303	0.434119
-865	0.427791	0.425526	0.412976	0.434095
-864	0.427638	0.425388	0.41292	0.434071
-863	0.427483	0.425247	0.412862	0.434048
-862	0.427327	0.425104	0.412799	0.434023
-861	0.42717	0.424958	0.412734	0.434
-860	0.42701	0.42481	0.412664	0.433976
-859	0.426848	0.424661	0.412591	0.433951
-858	0.426684	0.42451	0.412514	0.433926
-857	0.426517	0.424356	0.412434	0.4339
-856	0.426349	0.424202	0.41235	0.433876
-855	0.42618	0.424047	0.412264	0.43385
-854	0.42601	0.423888	0.412176	0.433823
-853	0.425839	0.423727	0.412084	0.433795
-852	0.425666	0.423562	0.41199	0.433764
-851	0.425491	0.423395	0.411892	0.433732
-850	0.425314	0.423224	0.41179	0.433699
-849	0.425136	0.423051	0.411687	0.433664
-848	0.424956	0.422877	0.411579	0.433629
-847	0.424775	0.422701	0.411468	0.433594
-846	0.424594	0.422524	0.411355	0.433559
-845	0.424413	0.422344	0.411238	0.433522
-844	0.42423	0.422163	0.411118	0.433486
-843	0.424046	0.421979	0.410996	0.433448
-842	0.423861	0.421792	0.410871	0.43341
-841	0.423674	0.421605	0.410743	0.433371
-840	0.423487	0.421415	0.410612	0.433332
-839	0.423297	0.421223	0.410478	0.433291
-838	0.423107	0.421029	0.410342	0.433249
-837	0.422914	0.420835	0.410202	0.433206
-836	0.422721	0.42064	0.410059	0.433162
-835	0.422529	0.420443	0.409914	0.433115
-834	0.422335	0.420246	0.409765	0.433065
-833	0.422142	0.420047	0.409614	0.433014
-832	0.421949	0.419846	0.409459	0.432962
-831	0.421756	0.419646	0.4093	0.432908
-830	0.421562	0.419443	0.40914	0.432853
-829	0.421368	0.41924	0.408979	0.432796
-828	0.421171	0.419034	0.408815	0.432738
-827	0.420973	0.418827	0.40865	0.432677
-826	0.420775	0.418619	0.408482	0.432615
-825	0.420576	0.418413	0.408313	0.432552
-824	0.420377	0.418206	0.408142	0.432487
-823	0.420178	0.417998	0.407969	0.43242
-822	0.419978	0.417791	0.407797	0.432353
-821	0.419776	0.417582	0.407623	0.432284
-820	0.419575	0.417372	0.407448	0.432213
-819	0.419372	0.417164	0.407273	0.432142
-818	0.41917	0.416956	0.407098	0.432067
-817	0.418967	0.416747	0.406922	0.431993
-816	0.418764	0.416538	0.406744	0.431916
-815	0.418561	0.416327	0.406564	0.431837
-814	0.418357	0.416117	0.406382	0.431757
-813	0.418153	0.415908	0.4062	0.431676
-812	0.417949	0.415699	0.406015	0.431593
-811	0.417743	0.415491	0.40583	0.431507
-810	0.417537	0.415283	0.405646	0.43142
-809	0.417331	0.415077	0.40546	0.431332
-808	0.417124	0.414869	0.405275	0.431243
-807	0.416917	0.414661	0.40509	0.431152
-806	0.41671	0.414452	0.404906	0.431058
-805	0.416503	0.414244	0.404721	0.430964
-804	0.416295	0.414036	0.404535	0.430868
-803	0.416087	0.41383	0.40435	0.43077
-802	0.415879	0.413624	0.404165	0.430671
-801	0.41567	0.413418	0.40398	0.43057
-800	0.415461	0.413212	0.403797	0.430468
-799	0.415252	0.413006	0.403616	0.430363
-798	0.415044	0.4128	0.403435	0.430258
-797	0.414836	0.412595	0.403255	0.430153
-796	0.414629	0.412389	0.403077	0.430046
-795	0.414423	0.412185	0.4029	0.429938
-794	0.414215	0.411981	0.402726	0.42983
-793	0.414008	0.411778	0.402553	0.429719
-792	0.4138	0.411576	0.402382	0.429607
-791	0.413591	0.411374	0.402211	0.429493
-790	0.413383	0.411172	0.402044	0.429377
-789	0.413174	0.41097	0.401878	0.42926
-788	0.412965	0.410769	0.401715	0.429142
-787	0.412756	0.41057	0.401554	0.429024
-786	0.412548	0.41037	0.401395	0.428905
-785	0.412339	0.410172	0.401237	0.428786
-784	0.412131	0.409974	0.401084	0.428666
-783	0.411922	0.409778	0.400932	0.428545
-782	0.411712	0.409586	0.400783	0.428422
-781	0.411502	0.409396	0.400636	0.428298
-780	0.411293	0.409207	0.400491	0.428173
-779	0.411083	0.409019	0.400349	0.428048
-778	0.410874	0.408831	0.40021	0.427924
-777	0.410665	0.408645	0.400073	0.427798
-776	0.410455	0.408461	0.39994	0.427672
-775	0.410246	0.408279	0.399809	0.427546
-774	0.410037	0.408098	0.399681	0.427418
-773	0.409828	0.407918	0.399556	0.42729
-772	0.409618	0.40774	0.399434	0.427162
-771	0.409409	0.407563	0.399315	0.427033
-770	0.409199	0.407386	0.399198	0.426904
-769	0.408988	0.407209	0.399085	0.426775
-768	0.408778	0.407032	0.398975	0.426646
-767	0.408567	0.406858	0.398868	0.426517
-766	0.408357	0.406686	0.398764	0.426387
-765	0.408147	0.406517	0.398663	0.426258
-764	0.407936	0.406347	0.398565	0.426129
-763	0.407725	0.406179	0.398469	0.426001
-762	0.407514	0.406013	0.398376	0.425873
-761	0.407304	0.405849	0.398286	0.425745
-760	0.407094	0.405688	0.398198	0.425616
-759	0.406885	0.405528	0.398113	0.425489
-758	0.406677	0.40537	0.398031	0.425361
-757	0.406467	0.405214	0.397953	0.425234
-756	0.406257	0.40506	0.397877	0.425109
-755	0.406047	0.404905	0.397805	0.424985
-754	0.405836	0.404752	0.397734	0.424862
-753	0.405627	0.404602	0.397666	0.424741
-752	0.405419	0.404454	0.397601	0.424619
-751	0.405212	0.404306	0.39754	0.424498
-750	0.405004	0.404161	0.39748	0.424377
-749	0.404796	0.404017	0.397424	0.424257
-748	0.40459	0.403874	0.397372	0.424137
-747	0.404384	0.403733	0.397322	0.424019
-746	0.404178	0.403594	0.397275	0.423902
-745	0.403972	0.403455	0.397231	0.423787
-744	0.403767	0.403316	0.397188	0.423672
-743	0.403561	0.40318	0.397147	0.423559
-742	0.403357	0.403045	0.397108	0.423446
-741	0.403153	0.402913	0.397071	0.423336
-740	0.40295	0.402784	0.397035	0.423226
-739	0.402748	0.402656	0.397001	0.423117
-738	0.402547	0.402528	0.396969	0.42301
-737	0.402346	0.402401	0.396937	0.422903
-736	0.402146	0.402275	0.396908	0.422798
-735	0.401949	0.40215	0.396878	0.422694
-734	0.401751	0.402027	0.39685	0.422593
-733	0.401553	0.401907	0.396823	0.422492
-732	0.401356	0.40179	0.396797	0.422393
-731	0.40116	0.401674	0.396772	0.422297
-730	0.400964	0.40156	0.396747	0.422203
-729	0.400769	0.401448	0.396723	0.42211
-728	0.400575	0.401337	0.3967	0.422019
-727	0.400383	0.401226	0.396678	0.421929
-726	0.400192	0.401116	0.396656	0.42184
-725	0.400002	0.401007	0.396635	0.421753
-724	0.399813	0.4009	0.396615	0.421667
-723	0.399625	0.400793	0.396595	0.421583
-722	0.399439	0.400689	0.396574	0.421501
-721	0.399253	0.400587	0.396554	0.421421
-720	0.399069	0.400485	0.396536	0.421341
-719	0.398886	0.400386	0.396517	0.421264
-718	0.398704	0.400291	0.3965	0.421187
-717	0.398522	0.400197	0.396482	0.421113
-716	0.398341	0.400105	0.396464	0.421039
-715	0.398162	0.400011	0.396447	0.420967
-714	0.397985	0.399919	0.39643	0.420895
-713	0.397809	0.399827	0.396413	0.420825
-712	0.397636	0.399737	0.396395	0.420756
-711	0.397464	0.39965	0.396377	0.420689
-710	0.397294	0.399563	0.396359	0.420623
-709	0.397126	0.399476	0.39634	0.420558
-708	0.396959	0.399391	0.396321	0.420494
-707	0.396794	0.399308	0.396303	0.420431
-706	0.39663	0.399227	0.396285	0.420369
-705	0.396468	0.399147	0.396266	0.420308
-704	0.396307	0.399067	0.396246	0.420247
-703	0.396148	0.398989	0.396227	0.420188
-702	0.39599	0.398909	0.396207	0.420129
-701	0.395834	0.398831	0.396187	0.420071
-700	0.395679	0.398752	0.396167	0.420015
-699	0.395527	0.398677	0.396147	0.41996
-698	0.395376	0.398603	0.396125	0.419905
-697	0.395227	0.398532	0.396101	0.419851
-696	0.395079	0.398461	0.396076	0.419797
-695	0.394934	0.398391	0.396051	0.419744
-694	0.39479	0.398321	0.396024	0.419691
-693	0.394649	0.398252	0.395995	0.419638
-692	0.394511	0.398183	0.395966	0.419586
-691	0.394374	0.398115	0.395936	0.419534
-690	0.39424	0.398047	0.395904	0.419483
-689	0.394107	0.397979	0.395871	0.419433
-688	0.393977	0.397912	0.395836	0.419382
-687	0.393848	0.397845	0.395802	0.419332
-686	0.393722	0.397779	0.395769	0.419283
-685	0.393599	0.397714	0.395736	0.419235
-684	0.393478	0.397649	0.395701	0.419187
-683	0.393359	0.397586	0.395664	0.41914
-682	0.393242	0.397525	0.395626	0.419093
-681	0.393128	0.397465	0.395586	0.419045
-680	0.393015	0.397404	0.395547	0.418996
-679	0.392904	0.397346	0.395506	0.418947
-678	0.392796	0.397289	0.395466	0.418899
-677	0.392691	0.397232	0.395424	0.418852
-676	0.392587	0.397175	0.39538	0.418805
-675	0.392486	0.397119	0.395337	0.418759
-674	0.392387	0.397064	0.395292	0.418713
-673	0.39229	0.397009	0.395248	0.418668
-672	0.392195	0.396956	0.395202	0.418623
-671	0.392102	0.396902	0.395157	0.418579
-670	0.39201	0.396849	0.395111	0.418534
-669	0.39192	0.396796	0.395064	0.41849
-668	0.391831	0.396742	0.395016	0.418447
-667	0.391744	0.396689	0.394969	0.418403
-666	0.391659	0.396638	0.394923	0.418359
-665	0.391576	0.396587	0.394878	0.418317
-664	0.391496	0.396537	0.394833	0.418274
-663	0.391417	0.396488	0.394788	0.418232
-662	0.39134	0.39644	0.394743	0.418191
-661	0.391264	0.396392	0.394697	0.418149
-660	0.39119	0.396345	0.394652	0.418107
-659	0.391118	0.396297	0.394607	0.418065
-658	0.391048	0.39625	0.394561	0.418023
-657	0.390979	0.396203	0.394515	0.41798
-656	0.390911	0.396155	0.394469	0.417937
-655	0.390845	0.396106	0.394422	0.417894
-654	0.39078	0.396057	0.394377	0.417852
-653	0.390716	0.396008	0.394331	0.41781
-652	0.390654	0.395958	0.394286	0.417768
-651	0.390594	0.395907	0.394241	0.417727
-650	0.390536	0.395857	0.394197	0.417687
-649	0.390479	0.395807	0.394152	0.417647
-648	0.390424	0.395755	0.39411	0.417605
-647	0.390369	0.395703	0.394068	0.417564
-646	0.390316	0.395651	0.394027	0.417521
-645	0.390263	0.395598	0.393989	0.417478
-644	0.390211	0.395545	0.39395	0.417434
-643	0.390162	0.395492	0.393911	0.417391
-642	0.390113	0.395439	0.393872	0.417348
-641	0.390066	0.395385	0.393834	0.417305
-640	0.39002	0.395331	0.393798	0.41726
-639	0.389976	0.395275	0.393762	0.417217
-638	0.389933	0.395219	0.393728	0.417173
-637	0.389892	0.395161	0.393695	0.41713
-636	0.389851	0.395103	0.393664	0.417087
-635	0.389811	0.395043	0.393634	0.417046
-634	0.389771	0.394981	0.393605	0.417006
-633	0.389731	0.39492	0.393578	0.416967
-632	0.389692	0.394858	0.393552	0.416928
-631	0.389654	0.394796	0.393526	0.416889
-630	0.389616	0.394733	0.393502	0.41685
-629	0.38958	0.394669	0.393478	0.416811
-628	0.389547	0.394605	0.393454	0.416772
-627	0.389515	0.394538	0.393431	0.416733
-626	0.389483	0.394471	0.39341	0.416695
-625	0.389453	0.394402	0.393392	0.416657
-624	0.389424	0.394332	0.393374	0.416617
-623	0.389395	0.394261	0.393359	0.416579
-622	0.389367	0.394189	0.393343	0.41654
-621	0.389342	0.394117	0.393329	0.416502
-620	0.389317	0.394044	0.393315	0.416464
-619	0.389294	0.39397	0.393302	0.416428
-618	0.389271	0.393895	0.393292	0.416394
-617	0.389248	0.393821	0.393284	0.41636
-616	0.389227	0.393746	0.393278	0.416327
-615	0.389206	0.39367	0.393273	0.416294
-614	0.389186	0.393594	0.393271	0.416262
-613	0.389168	0.393515	0.393269	0.416231
-612	0.38915	0.393435	0.39327	0.4162
-611	0.389133	0.393352	0.393273	0.416171
-610	0.389118	0.393268	0.393275	0.416141
-609	0.389103	0.393182	0.393277	0.416112
-608	0.389089	0.393096	0.393281	0.416083
-607	0.389076	0.393009	0.393286	0.416055
-606	0.389064	0.392922	0.393291	0.416028
-605	0.389052	0.392835	0.393296	0.416001
-604	0.389041	0.392746	0.393304	0.415974
-603	0.389031	0.392656	0.393313	0.415949
-602	0.389022	0.392565	0.393322	0.415924
-601	0.389014	0.392472	0.393332	0.415899
-600	0.389006	0.392379	0.393342	0.415874
-599	0.389	0.392286	0.393353	0.41585
-598	0.388994	0.392194	0.393365	0.415825
-597	0.388988	0.392101	0.393377	0.4158
-596	0.388983	0.392007	0.393388	0.415776
-595	0.38898	0.391912	0.3934	0.415752
-594	0.388978	0.391815	0.393412	0.415729
-593	0.388977	0.391717	0.393423	0.415706
-592	0.388977	0.391617	0.393435	0.415682
-591	0.388978	0.391519	0.393449	0.415659
-590	0.38898	0.39142	0.393463	0.415637
-589	0.388984	0.391322	0.393478	0.415614
-588	0.388988	0.391223	0.393492	0.415593
-587	0.388993	0.391124	0.393506	0.415571
-586	0.388999	0.391027	0.393521	0.415548
-585	0.389006	0.390927	0.393536	0.415525
-584	0.389014	0.390827	0.393551	0.415502
-583	0.389024	0.390727	0.393566	0.415479
-582	0.389036	0.390625	0.39358	0.415457
-581	0.389049	0.390521	0.393594	0.415436
-580	0.389063	0.390417	0.393608	0.415414
-579	0.389078	0.390312	0.393621	0.41539
-578	0.389096	0.390209	0.393637	0.415366
-577	0.389115	0.390105	0.393653	0.415341
-576	0.389135	0.390001	0.393669	0.415316
-575	0.389155	0.389897	0.393686	0.41529
-574	0.389177	0.389792	0.393702	0.415264
-573	0.389199	0.389688	0.393717	0.415239
-572	0.389222	0.389585	0.393732	0.415213
-571	0.389247	0.389482	0.393746	0.415187
-570	0.389272	0.389381	0.393762	0.41516
-569	0.3893	0.389285	0.393777	0.415133
-568	0.389329	0.389188	0.393793	0.415105
-567	0.389358	0.389091	0.393807	0.415076
-566	0.389387	0.388993	0.393823	0.415047
-565	0.389417	0.388896	0.39384	0.415018
-564	0.389447	0.3888	0.393858	0.414988
-563	0.389478	0.388704	0.393877	0.414957
-562	0.389512	0.38861	0.393896	0.414925
-561	0.389546	0.388514	0.393915	0.414893
-560	0.389581	0.388418	0.393933	0.41486
-559	0.389617	0.388323	0.393952	0.414827
-558	0.389654	0.388229	0.39397	0.414792
-557	0.389692	0.388137	0.393988	0.414756
-556	0.389731	0.388045	0.394006	0.414718
-555	0.389772	0.387956	0.394025	0.414678
-554	0.389813	0.387868	0.394045	0.414637
-553	0.389855	0.387783	0.394066	0.414595
-552	0.389899	0.3877	0.394086	0.414553
-551	0.389943	0.38762	0.394107	0.414511
-550	0.389989	0.387542	0.394128	0.414468
-549	0.390035	0.387464	0.394148	0.414425
-548	0.390081	0.387388	0.394169	0.414381
-547	0.390128	0.387315	0.39419	0.414335
-546	0.390175	0.387244	0.394212	0.414288
-545	0.390223	0.387174	0.394234	0.414241
-544	0.390271	0.387107	0.394258	0.414194
-543	0.390319	0.387043	0.394283	0.414146
-542	0.390366	0.386981	0.394309	0.414097
-541	0.390413	0.386919	0.394336	0.414047
-540	0.39046	0.386859	0.394363	0.413997
-539	0.390507	0.386802	0.394391	0.413946
-538	0.390554	0.386746	0.39442	0.413895
-537	0.390601	0.386693	0.394451	0.413844
-536	0.390649	0.386645	0.394485	0.413792
-535	0.390695	0.386599	0.394521	0.413741
-534	0.39074	0.386554	0.394558	0.413688
-533	0.390786	0.38651	0.394596	0.413635
-532	0.390832	0.386469	0.394636	0.413581
-531	0.390878	0.38643	0.394677	0.413525
-530	0.390923	0.386393	0.39472	0.413468
-529	0.390967	0.386357	0.394764	0.413411
-528	0.391012	0.386324	0.39481	0.413353
-527	0.391057	0.386295	0.394856	0.413295
-526	0.391101	0.386267	0.394905	0.413238
-525	0.391145	0.386243	0.394955	0.41318
-524	0.391189	0.386222	0.395005	0.413121
-523	0.391233	0.386205	0.395058	0.413062
-522	0.391275	0.386191	0.395111	0.413002
-521	0.391317	0.386178	0.395165	0.412941
-520	0.391357	0.38617	0.395219	0.41288
-519	0.391396	0.386162	0.395276	0.41282
-518	0.391435	0.386156	0.395335	0.412759
-517	0.391473	0.386153	0.395397	0.412699
-516	0.39151	0.38615	0.39546	0.412639
-515	0.391546	0.386152	0.395524	0.41258
-514	0.391581	0.386156	0.395589	0.412521
-513	0.391615	0.386162	0.395656	0.412462
-512	0.391648	0.386171	0.395724	0.412404
-511	0.39168	0.386181	0.395794	0.412346
-510	0.391711	0.386193	0.395867	0.412288
-509	0.39174	0.386207	0.395941	0.41223
-508	0.391767	0.386223	0.396016	0.412174
-507	0.391794	0.386239	0.396092	0.412118
-506	0.391819	0.386257	0.396169	0.412064
-505	0.391843	0.386277	0.396248	0.41201
-504	0.391867	0.3863	0.396329	0.411957
-503	0.39189	0.386326	0.39641	0.411904
-502	0.391912	0.386355	0.396491	0.411853
-501	0.391934	0.386385	0.396572	0.411803
-500	0.391954	0.386418	0.396654	0.411753
-499	0.391972	0.386451	0.396735	0.411703
-498	0.39199	0.386485	0.396818	0.411654
-497	0.392006	0.38652	0.396902	0.411607
-496	0.392022	0.386558	0.396987	0.411561
-495	0.392037	0.386598	0.397071	0.411516
-494	0.392049	0.38664	0.397156	0.411473
-493	0.392061	0.386684	0.397241	0.411431
-492	0.392072	0.386731	0.397327	0.41139
-491	0.392081	0.386779	0.397411	0.411351
-490	0.392089	0.386829	0.397496	0.411312
-489	0.392097	0.38688	0.397581	0.411274
-488	0.392104	0.386933	0.397666	0.411238
-487	0.392109	0.386987	0.39775	0.411203
-486	0.392112	0.387044	0.397833	0.411171
-485	0.392114	0.387104	0.397915	0.411139
-484	0.392116	0.387167	0.397997	0.41111
-483	0.392117	0.387231	0.398079	0.411082
-482	0.392119	0.387298	0.39816	0.411055
-481	0.39212	0.387368	0.39824	0.411031
-480	0.392121	0.38744	0.398319	0.411009
-479	0.392121	0.387513	0.398397	0.410987
-478	0.392119	0.387587	0.398473	0.410968
-477	0.392115	0.387663	0.398548	0.410949
-476	0.39211	0.38774	0.398621	0.410932
-475	0.392104	0.387819	0.398691	0.410917
-474	0.392098	0.387899	0.398758	0.410903
-473	0.392091	0.387982	0.398825	0.41089
-472	0.392083	0.388066	0.398889	0.410879
-471	0.392075	0.38815	0.398951	0.41087
-470	0.392067	0.388237	0.399011	0.410862
-469	0.392057	0.388325	0.39907	0.410857
-468	0.392048	0.388416	0.399125	0.410853
-467	0.392037	0.388507	0.399179	0.41085
-466	0.392025	0.388598	0.399229	0.410848
-465	0.392014	0.388689	0.399277	0.410848
-464	0.392002	0.388782	0.399322	0.410848
-463	0.39199	0.388874	0.399364	0.410851
-462	0.391978	0.388967	0.399404	0.410855
-461	0.391966	0.389062	0.39944	0.41086
-460	0.391953	0.389158	0.399473	0.410866
-459	0.391941	0.389256	0.399503	0.410874
-458	0.391929	0.389354	0.39953	0.410884
-457	0.391917	0.389451	0.399555	0.410895
-456	0.391907	0.389547	0.399578	0.410908
-455	0.391896	0.389644	0.399596	0.410921
-454	0.391884	0.389741	0.399612	0.410934
-453	0.391874	0.389841	0.399625	0.41095
-452	0.391862	0.389942	0.399634	0.410966
-451	0.39185	0.390045	0.39964	0.410982
-450	0.391838	0.390147	0.399644	0.410998
-449	0.391826	0.39025	0.399645	0.411016
-448	0.391814	0.390355	0.399642	0.411035
-447	0.391804	0.390459	0.399635	0.411055
-446	0.391792	0.390564	0.399624	0.411075
-445	0.391782	0.390668	0.399609	0.411097
-444	0.391772	0.390772	0.399592	0.411119
-443	0.391762	0.390876	0.399572	0.411142
-442	0.391752	0.390982	0.399548	0.411165
-441	0.391742	0.391089	0.399522	0.411188
-440	0.391735	0.391197	0.399491	0.411211
-439	0.391727	0.391304	0.399457	0.411235
-438	0.39172	0.39141	0.399418	0.411258
-437	0.391714	0.391515	0.399377	0.411281
-436	0.391709	0.391619	0.399334	0.411303
-435	0.391707	0.391725	0.399287	0.411325
-434	0.391707	0.391832	0.399239	0.411347
-433	0.391708	0.391939	0.399186	0.411369
-432	0.391712	0.392045	0.399132	0.411392
-431	0.391716	0.392152	0.399074	0.411415
-430	0.391721	0.392257	0.399014	0.411438
-429	0.391728	0.392363	0.39895	0.411461
-428	0.391737	0.392468	0.398884	0.411483
-427	0.391746	0.392572	0.398815	0.411506
-426	0.391756	0.392676	0.398741	0.411529
-425	0.391768	0.392779	0.398665	0.411552
-424	0.391782	0.392883	0.398586	0.411575
-423	0.391798	0.392988	0.398504	0.411599
-422	0.391816	0.393089	0.398421	0.411622
-421	0.391834	0.393191	0.398335	0.411644
-420	0.391854	0.393292	0.398247	0.411666
-419	0.391874	0.39339	0.398157	0.411686
-418	0.391896	0.393489	0.398063	0.411705
-417	0.391919	0.393588	0.397967	0.411724
-416	0.391944	0.393686	0.397869	0.411741
-415	0.391971	0.393783	0.397769	0.411759
-414	0.392001	0.393879	0.397668	0.411776
-413	0.392031	0.393976	0.397565	0.411792
-412	0.392064	0.394073	0.39746	0.411808
-411	0.392098	0.39417	0.397354	0.411824
-410	0.392135	0.394266	0.397246	0.411839
-409	0.392174	0.394363	0.397139	0.411854
-408	0.392215	0.394458	0.39703	0.411869
-407	0.392258	0.394553	0.39692	0.411882
-406	0.392305	0.394648	0.396808	0.411895
-405	0.392354	0.394741	0.396695	0.411906
-404	0.392407	0.394834	0.39658	0.411917
-403	0.392461	0.394927	0.396465	0.411926
-402	0.392517	0.395018	0.396349	0.411935
-401	0.392576	0.395109	0.396234	0.411944
-400	0.392636	0.3952	0.396119	0.411953
-399	0.392698	0.395289	0.396002	0.411962
-398	0.392763	0.395376	0.395886	0.411968
-397	0.392829	0.395463	0.395769	0.411974
-396	0.392898	0.395549	0.395652	0.411978
-395	0.392969	0.395635	0.395536	0.41198
-394	0.393042	0.395721	0.39542	0.411983
-393	0.393117	0.395806	0.395305	0.411985
-392	0.393194	0.39589	0.39519	0.411987
-391	0.393274	0.395972	0.395074	0.411988
-390	0.393356	0.396052	0.394957	0.411989
-389	0.39344	0.396132	0.39484	0.411989
-388	0.393527	0.39621	0.394724	0.411988
-387	0.393616	0.396287	0.394609	0.411985
-386	0.393707	0.396363	0.394496	0.411981
-385	0.393799	0.396441	0.394383	0.411976
-384	0.393893	0.396518	0.39427	0.411969
-383	0.39399	0.396592	0.394159	0.411961
-382	0.394088	0.396666	0.394048	0.411953
-381	0.394188	0.396739	0.393938	0.411945
-380	0.394291	0.39681	0.393831	0.411937
-379	0.394395	0.39688	0.393724	0.411929
-378	0.3945	0.396949	0.393617	0.411919
-377	0.394606	0.397017	0.393512	0.411909
-376	0.394714	0.397083	0.393406	0.411898
-375	0.394823	0.397148	0.393302	0.411885
-374	0.394934	0.397212	0.393201	0.411872
-373	0.395047	0.397273	0.393102	0.411858
-372	0.395161	0.397333	0.393005	0.411843
-371	0.395277	0.397391	0.39291	0.411826
-370	0.395396	0.397446	0.392815	0.411808
-369	0.395514	0.397498	0.39272	0.411789
-368	0.395633	0.39755	0.392627	0.411769
-367	0.395753	0.397602	0.392535	0.411747
-366	0.395876	0.397654	0.392444	0.411724
-365	0.396	0.397704	0.392353	0.411699
-364	0.396126	0.397752	0.392264	0.411674
-363	0.396252	0.3978	0.392177	0.411648
-362	0.396379	0.397845	0.392091	0.411622
-361	0.396507	0.397892	0.392006	0.411596
-360	0.396636	0.397938	0.391925	0.411569
-359	0.396764	0.397982	0.391845	0.41154
-358	0.396891	0.398024	0.391768	0.41151
-357	0.39702	0.398064	0.391693	0.41148
-356	0.397147	0.398103	0.39162	0.411448
-355	0.397275	0.398141	0.391549	0.411417
-354	0.397403	0.398179	0.39148	0.411384
-353	0.397531	0.398214	0.391414	0.411352
-352	0.397659	0.398246	0.39135	0.411319
-351	0.397788	0.398276	0.391287	0.411284
-350	0.397917	0.398305	0.391227	0.411248
-349	0.398045	0.398333	0.391168	0.411211
-348	0.398172	0.39836	0.39111	0.411172
-347	0.3983	0.398387	0.391055	0.411133
-346	0.398427	0.398412	0.391001	0.411094
-345	0.398555	0.398436	0.39095	0.411053
-344	0.398682	0.39846	0.390901	0.411011
-343	0.39881	0.398484	0.390854	0.410968
-342	0.398937	0.398506	0.390809	0.410923
-341	0.399063	0.398528	0.390766	0.410878
-340	0.399188	0.398549	0.390725	0.410832
-339	0.399312	0.398569	0.390686	0.410785
-338	0.399435	0.398589	0.39065	0.410738
-337	0.399556	0.398608	0.390615	0.410689
-336	0.399675	0.398626	0.39058	0.410642
-335	0.399793	0.398641	0.390547	0.410592
-334	0.39991	0.398656	0.390516	0.410543
-333	0.400025	0.39867	0.390486	0.410492
-332	0.400138	0.398683	0.390459	0.410441
-331	0.40025	0.398695	0.390433	0.410389
-330	0.400362	0.398707	0.390408	0.410337
-329	0.400471	0.398721	0.390386	0.410283
-328	0.400579	0.398734	0.390366	0.41023
-327	0.400685	0.398748	0.390348	0.410176
-326	0.400788	0.398762	0.390332	0.410121
-325	0.40089	0.398775	0.390316	0.410066
-324	0.40099	0.398787	0.390304	0.41001
-323	0.401086	0.398798	0.390292	0.409955
-322	0.401181	0.398808	0.390284	0.4099
-321	0.401273	0.398816	0.390277	0.409845
-320	0.401362	0.398824	0.390271	0.409789
-319	0.401448	0.398833	0.390266	0.409734
-318	0.401532	0.398844	0.390259	0.409677
-317	0.401612	0.398854	0.390254	0.409619
-316	0.401689	0.398865	0.390251	0.409561
-315	0.401764	0.398878	0.39025	0.409502
-314	0.401836	0.39889	0.390251	0.409444
-313	0.401905	0.398903	0.390255	0.409385
-312	0.401971	0.398916	0.390261	0.409326
-311	0.402034	0.39893	0.390267	0.409267
-310	0.402094	0.398945	0.390274	0.409207
-309	0.402151	0.398959	0.390281	0.409148
-308	0.402206	0.398976	0.390289	0.409087
-307	0.402257	0.398994	0.390298	0.409026
-306	0.402305	0.399012	0.390308	0.408967
-305	0.402349	0.39903	0.390319	0.408907
-304	0.402389	0.399047	0.39033	0.408848
-303	0.402427	0.399065	0.390342	0.408789
-302	0.402461	0.399083	0.390356	0.408729
-301	0.402491	0.399102	0.390371	0.408669
-300	0.402518	0.39912	0.390388	0.40861
-299	0.402542	0.399139	0.390405	0.408551
-298	0.402561	0.399158	0.390422	0.408491
-297	0.402578	0.399178	0.390439	0.408431
-296	0.402591	0.399197	0.390456	0.408372
-295	0.402601	0.399217	0.390473	0.408313
-294	0.402608	0.399238	0.390489	0.408254
-293	0.402611	0.399258	0.390504	0.408197
-292	0.402608	0.39928	0.39052	0.40814
-291	0.402601	0.399301	0.390536	0.408085
-290	0.402591	0.399324	0.390553	0.40803
-289	0.402577	0.399347	0.390569	0.407977
-288	0.402559	0.399372	0.390583	0.407923
-287	0.402539	0.399397	0.390596	0.407868
-286	0.402516	0.399421	0.390608	0.407814
-285	0.40249	0.399445	0.390619	0.40776
-284	0.402458	0.399469	0.390628	0.407708
-283	0.402424	0.399495	0.390636	0.407657
-282	0.402385	0.39952	0.390644	0.407607
-281	0.402342	0.399544	0.390651	0.407558
-280	0.402296	0.399569	0.390657	0.407511
-279	0.402247	0.399595	0.390662	0.407465
-278	0.402196	0.399621	0.390666	0.407421
-277	0.402143	0.399648	0.39067	0.407377
-276	0.402085	0.399676	0.390675	0.407335
-275	0.402026	0.399704	0.390678	0.407295
-274	0.401963	0.399733	0.390681	0.407256
-273	0.401899	0.399761	0.390681	0.40722
-272	0.401832	0.399789	0.390681	0.407184
-271	0.401761	0.39982	0.390678	0.407151
-270	0.401687	0.399851	0.390675	0.407119
-269	0.401608	0.399883	0.390668	0.407089
-268	0.401528	0.399914	0.390662	0.40706
-267	0.401444	0.399946	0.390653	0.407033
-266	0.401357	0.399978	0.390643	0.407007
-265	0.401266	0.40001	0.390631	0.406982
-264	0.401174	0.400041	0.390618	0.406958
-263	0.401078	0.400074	0.390605	0.406936
-262	0.40098	0.400107	0.390589	0.406915
-261	0.400881	0.400141	0.390571	0.406898
-260	0.400778	0.400175	0.390552	0.406882
-259	0.400673	0.400209	0.390532	0.406868
-258	0.400566	0.400245	0.39051	0.406855
-257	0.400457	0.400282	0.390485	0.406843
-256	0.400345	0.40032	0.390461	0.406833
-255	0.40023	0.400357	0.390435	0.406826
-254	0.400115	0.400395	0.390406	0.406822
-253	0.399997	0.400432	0.390375	0.40682
-252	0.399877	0.400469	0.390343	0.406819
-251	0.399757	0.400504	0.390309	0.40682
-250	0.399635	0.400539	0.390273	0.406822
-249	0.39951	0.400573	0.390235	0.406826
-248	0.399385	0.400604	0.390196	0.40683
-247	0.399257	0.400635	0.390155	0.406837
-246	0.39913	0.400665	0.390113	0.406845
-245	0.399001	0.400694	0.390072	0.406856
-244	0.39887	0.400721	0.390028	0.406868
-243	0.398738	0.400747	0.389983	0.406881
-242	0.398605	0.40077	0.389936	0.406897
-241	0.398471	0.400791	0.389888	0.406914
-240	0.398334	0.400811	0.389839	0.406932
-239	0.398196	0.40083	0.389788	0.406951
-238	0.398058	0.400851	0.389739	0.406971
-237	0.397919	0.400871	0.389685	0.406992
-236	0.397778	0.400888	0.389631	0.407015
-235	0.397635	0.400905	0.389574	0.407039
-234	0.397491	0.400921	0.389517	0.407065
-233	0.397345	0.400933	0.389459	0.407092
-232	0.397199	0.400944	0.3894	0.407119
-231	0.397051	0.400954	0.389339	0.407146
-230	0.396902	0.400964	0.389278	0.407175
-229	0.396753	0.400972	0.389216	0.407205
-228	0.396604	0.400979	0.389154	0.407235
-227	0.396456	0.400986	0.389091	0.407267
-226	0.396306	0.400991	0.389028	0.4073
-225	0.396157	0.400995	0.388963	0.407334
-224	0.396006	0.400995	0.388897	0.407369
-223	0.395855	0.400994	0.38883	0.407404
-222	0.395704	0.400992	0.38876	0.407439
-221	0.395552	0.400989	0.388688	0.407475
-220	0.3954	0.400985	0.388617	0.407511
-219	0.395248	0.40098	0.388546	0.407547
-218	0.395095	0.400973	0.388474	0.407582
-217	0.394943	0.400965	0.388403	0.407618
-216	0.39479	0.400956	0.38833	0.407654
-215	0.394636	0.400944	0.388256	0.40769
-214	0.394482	0.400932	0.388179	0.407727
-213	0.394328	0.400918	0.388102	0.407764
-212	0.394173	0.400902	0.388025	0.407802
-211	0.394019	0.400884	0.387948	0.407839
-210	0.393864	0.400864	0.387871	0.407876
-209	0.393709	0.400841	0.387793	0.407912
-208	0.393554	0.400817	0.387714	0.407949
-207	0.393398	0.400793	0.387636	0.407986
-206	0.393241	0.400767	0.387559	0.408022
-205	0.393082	0.40074	0.387481	0.408058
-204	0.392924	0.40071	0.387403	0.408095
-203	0.392764	0.400681	0.387324	0.408132
-202	0.392605	0.400649	0.387244	0.408168
-201	0.392445	0.400617	0.387164	0.408203
-200	0.392288	0.400581	0.387083	0.408238
-199	0.39213	0.400544	0.387004	0.408273
-198	0.391974	0.400507	0.386923	0.408308
-197	0.391818	0.400467	0.386843	0.408343
-196	0.391662	0.400427	0.386762	0.408378
-195	0.391507	0.400385	0.38668	0.408413
-194	0.391351	0.400341	0.386597	0.408448
-193	0.391195	0.400296	0.386514	0.40848
-192	0.39104	0.40025	0.386431	0.408512
-191	0.390885	0.400205	0.386348	0.408543
-190	0.39073	0.400159	0.386265	0.408573
-189	0.390575	0.400111	0.386183	0.408603
-188	0.39042	0.400061	0.386101	0.408633
-187	0.390266	0.400012	0.386018	0.408662
-186	0.390112	0.399961	0.385935	0.408693
-185	0.38996	0.399908	0.385852	0.408722
-184	0.389807	0.399856	0.385769	0.408751
-183	0.389655	0.399803	0.385687	0.408779
-182	0.389502	0.399751	0.385605	0.408804
-181	0.389349	0.399698	0.385523	0.408829
-180	0.389196	0.399647	0.385442	0.408853
-179	0.389044	0.399597	0.38536	0.408875
-178	0.388893	0.399547	0.385278	0.408897
-177	0.388745	0.399498	0.385196	0.408918
-176	0.388596	0.399448	0.385115	0.408939
-175	0.388449	0.399398	0.385036	0.408959
-174	0.388302	0.39935	0.384956	0.408978
-173	0.388156	0.399302	0.384875	0.408997
-172	0.388011	0.399256	0.384795	0.409016
-171	0.387867	0.399212	0.384716	0.409034
-170	0.387722	0.39917	0.384638	0.409053
-169	0.38758	0.399128	0.38456	0.409071
-168	0.387439	0.399088	0.384482	0.409088
-167	0.387299	0.399047	0.384405	0.409106
-166	0.38716	0.399008	0.384329	0.409122
-165	0.387022	0.398969	0.384253	0.409138
-164	0.386885	0.398931	0.384177	0.409153
-163	0.386748	0.398893	0.384102	0.409166
-162	0.386612	0.398855	0.384029	0.409179
-161	0.386478	0.398818	0.383956	0.409192
-160	0.386346	0.398783	0.383883	0.409205
-159	0.386217	0.398749	0.383812	0.409219
-158	0.38609	0.398717	0.38374	0.409233
-157	0.385965	0.398685	0.383669	0.409247
-156	0.385842	0.398653	0.383599	0.409261
-155	0.38572	0.39862	0.38353	0.409276
-154	0.385599	0.398588	0.383461	0.40929
-153	0.385479	0.398556	0.383393	0.409303
-152	0.385359	0.398527	0.383326	0.409316
-151	0.385242	0.398499	0.383258	0.40933
-150	0.385128	0.398472	0.38319	0.409345
-149	0.385016	0.398446	0.383126	0.409358
-148	0.384907	0.398422	0.383061	0.409371
-147	0.384798	0.398398	0.382997	0.409384
-146	0.384692	0.398374	0.382934	0.409397
-145	0.384587	0.398351	0.382871	0.409411
-144	0.384484	0.398328	0.382808	0.409425
-143	0.384383	0.398305	0.382745	0.409441
-142	0.384285	0.398284	0.382683	0.409457
-141	0.38419	0.398263	0.382621	0.409473
-140	0.384097	0.398245	0.382561	0.409488
-139	0.384006	0.398226	0.382501	0.409504
-138	0.383916	0.398209	0.382441	0.409519
-137	0.383828	0.398193	0.382382	0.409535
-136	0.383744	0.398177	0.382324	0.409551
-135	0.38366	0.398162	0.382265	0.409565
-134	0.383577	0.398149	0.382204	0.409581
-133	0.383494	0.398134	0.382142	0.409597
-132	0.383412	0.39812	0.382079	0.409614
-131	0.383333	0.398106	0.382017	0.409632
-130	0.383254	0.398091	0.381955	0.40965
-129	0.383177	0.398076	0.381893	0.409669
-128	0.383102	0.39806	0.381829	0.409687
-127	0.383029	0.398042	0.381767	0.409706
-126	0.382957	0.398025	0.381706	0.409726
-125	0.382888	0.398007	0.381644	0.409747
-124	0.38282	0.397991	0.381581	0.409769
-123	0.382754	0.397974	0.381518	0.40979
-122	0.38269	0.397956	0.381454	0.409812
-121	0.382628	0.39794	0.381391	0.409835
-120	0.382568	0.397922	0.381327	0.409859
-119	0.38251	0.397903	0.381264	0.409882
-118	0.382453	0.397883	0.381201	0.409906
-117	0.382398	0.397862	0.381138	0.409931
-116	0.382347	0.39784	0.381076	0.40996
-115	0.382297	0.397818	0.381013	0.409989
-114	0.382247	0.397794	0.38095	0.410019
-113	0.382199	0.397768	0.380886	0.41005
-112	0.382152	0.397741	0.380821	0.410082
-111	0.382106	0.397713	0.380755	0.410115
-110	0.382061	0.397686	0.380688	0.410148
-109	0.382017	0.397658	0.380622	0.410181
-108	0.381974	0.397628	0.380555	0.410216
-107	0.381932	0.397596	0.38049	0.410251
-106	0.381891	0.397565	0.380422	0.410285
-105	0.381851	0.397532	0.380355	0.410321
-104	0.381812	0.397499	0.380288	0.410358
-103	0.381774	0.397464	0.380221	0.410396
-102	0.381737	0.397429	0.380152	0.410435
-101	0.381701	0.397392	0.380083	0.410475
-100	0.381666	0.397353	0.380013	0.410517
-99	0.381632	0.397312	0.379943	0.41056
-98	0.381598	0.397269	0.379871	0.410605
-97	0.381564	0.397224	0.3798	0.41065
-96	0.381531	0.397177	0.379729	0.410696
-95	0.381498	0.397128	0.379656	0.410744
-94	0.381465	0.397077	0.379583	0.410791
-93	0.381433	0.397024	0.379509	0.410839
-92	0.381402	0.396971	0.379434	0.410888
-91	0.381373	0.396916	0.379357	0.410936
-90	0.381343	0.396858	0.379279	0.410984
-89	0.381314	0.396799	0.3792	0.411034
-88	0.381285	0.396739	0.37912	0.411085
-87	0.381255	0.396676	0.37904	0.411138
-86	0.381226	0.396613	0.378959	0.411192
-85	0.381197	0.396547	0.378877	0.411247
-84	0.381169	0.396479	0.378796	0.411302
-83	0.38114	0.396409	0.378712	0.411359
-82	0.381111	0.396337	0.378627	0.411415
-81	0.38108	0.396265	0.37854	0.411473
-80	0.38105	0.396193	0.378451	0.41153
-79	0.381018	0.396119	0.378362	0.411589
-78	0.380987	0.396046	0.37827	0.411649
-77	0.380956	0.395972	0.378174	0.41171
-76	0.380924	0.395895	0.378077	0.411771
-75	0.380892	0.395818	0.377976	0.411832
-74	0.380859	0.39574	0.377874	0.411893
-73	0.380825	0.395661	0.377769	0.411954
-72	0.380789	0.395579	0.377663	0.412016
-71	0.380754	0.395497	0.377555	0.412078
-70	0.38072	0.395412	0.377445	0.412141
-69	0.380687	0.395326	0.377333	0.412204
-68	0.380652	0.395241	0.377218	0.412269
-67	0.380618	0.395155	0.377102	0.412333
-66	0.380582	0.395068	0.376983	0.412397
-65	0.380545	0.39498	0.376862	0.412463
-64	0.380507	0.394891	0.376738	0.412527
-63	0.380468	0.3948	0.376611	0.412592
-62	0.380427	0.394709	0.376483	0.412656
-61	0.380384	0.394615	0.376352	0.412722
-60	0.380342	0.39452	0.376219	0.412789
-59	0.3803	0.394424	0.376083	0.412856
-58	0.380256	0.394325	0.375945	0.412923
-57	0.380212	0.394227	0.375804	0.41299
-56	0.380166	0.394129	0.37566	0.413056
-55	0.380119	0.394033	0.375513	0.413123
-54	0.380071	0.393935	0.375364	0.413189
-53	0.380022	0.393837	0.375213	0.413256
-52	0.379973	0.393739	0.37506	0.413323
-51	0.379922	0.393642	0.374904	0.413389
-50	0.37987	0.393544	0.374746	0.413455
-49	0.379817	0.39345	0.374588	0.41352
-48	0.379761	0.393355	0.374428	0.413586
-47	0.379705	0.39326	0.374268	0.413653
-46	0.379645	0.393165	0.374104	0.413718
-45	0.379586	0.393071	0.373937	0.413783
-44	0.379525	0.392977	0.373768	0.413849
-43	0.379464	0.392883	0.373597	0.413914
-42	0.379402	0.392793	0.373424	0.413978
-41	0.379339	0.392702	0.373247	0.414043
-40	0.379276	0.392611	0.37307	0.414108
-39	0.379213	0.392521	0.372891	0.414173
-38	0.379147	0.39243	0.372709	0.414238
-37	0.379081	0.392339	0.37253	0.414304
-36	0.379014	0.39225	0.372349	0.414367
-35	0.378946	0.39216	0.372167	0.41443
-34	0.378877	0.392071	0.371985	0.414493
-33	0.378807	0.391984	0.371801	0.414555
-32	0.378737	0.391896	0.371616	0.414616
-31	0.378666	0.391807	0.371431	0.414677
-30	0.378595	0.391719	0.371245	0.414739
-29	0.378523	0.391634	0.371059	0.4148
-28	0.37845	0.391551	0.370873	0.414861
-27	0.378376	0.39147	0.370687	0.414921
-26	0.378302	0.39139	0.3705	0.414979
-25	0.378228	0.39131	0.370313	0.415036
-24	0.378154	0.391232	0.370128	0.415093
-23	0.37808	0.391154	0.369942	0.41515
-22	0.378006	0.391078	0.36976	0.415207
-21	0.377933	0.391002	0.369579	0.415262
-20	0.377858	0.390928	0.369398	0.415318
-19	0.377784	0.390857	0.369217	0.415373
-18	0.37771	0.390785	0.369038	0.415428
-17	0.377637	0.390715	0.368858	0.415483
-16	0.377565	0.390648	0.368681	0.415541
-15	0.377493	0.390584	0.368508	0.415599
-14	0.377422	0.390522	0.368339	0.415659
-13	0.377352	0.390462	0.368172	0.415717
-12	0.377282	0.390404	0.368008	0.415775
-11	0.377214	0.390349	0.367846	0.415834
-10	0.377147	0.390298	0.367688	0.415893
-9	0.377082	0.39025	0.367533	0.415952
-8	0.377018	0.390205	0.367382	0.416011
-7	0.376955	0.390161	0.367232	0.416069
-6	0.376893	0.39012	0.367086	0.416128
-5	0.376835	0.390084	0.366943	0.416187
-4	0.376778	0.390051	0.366804	0.416246
-3	0.376724	0.390022	0.36667	0.416305
-2	0.376673	0.389997	0.366537	0.416363
-1	0.376623	0.389974	0.366409	0.416423
0	0.376573	0.389956	0.366285	0.416482
1	0.376534	0.389947	0.36617	0.416551
2	0.3765	0.389942	0.366063	0.416624
3	0.376468	0.389943	0.365961	0.416699
4	0.376439	0.389948	0.365866	0.416778
5	0.376415	0.389956	0.365779	0.416858
6	0.376396	0.389969	0.365699	0.41694
7	0.376381	0.389985	0.365628	0.417025
8	0.376372	0.390006	0.365565	0.417114
9	0.376368	0.39003	0.365509	0.417206
10	0.376368	0.390058	0.36546	0.4173
11	0.376374	0.390092	0.365419	0.417397
12	0.376385	0.390132	0.365386	0.417497
13	0.376401	0.390176	0.36536	0.4176
14	0.376422	0.390227	0.365342	0.417705
15	0.376449	0.390283	0.365332	0.417814
16	0.376482	0.390343	0.365329	0.417928
17	0.376527	0.390416	0.365339	0.418051
18	0.376583	0.390499	0.365361	0.418181
19	0.37665	0.390591	0.365394	0.418317
20	0.376724	0.39069	0.365437	0.418458
21	0.376806	0.390797	0.365492	0.418605
22	0.376897	0.390911	0.365558	0.418757
23	0.376997	0.391032	0.365635	0.418916
24	0.377107	0.391161	0.365723	0.419084
25	0.377226	0.391301	0.365823	0.419259
26	0.377355	0.391451	0.365936	0.419442
27	0.377494	0.391609	0.366062	0.419632
28	0.377645	0.391776	0.366201	0.41983
29	0.377807	0.391952	0.366353	0.420037
30	0.377981	0.392138	0.366517	0.420252
31	0.378165	0.392333	0.366695	0.420476
32	0.37836	0.392537	0.366885	0.420708
33	0.378567	0.392753	0.36709	0.42095
34	0.37879	0.392979	0.367309	0.421206
35	0.379028	0.39322	0.367544	0.421474
36	0.37928	0.393473	0.367794	0.421754
37	0.379548	0.393738	0.368059	0.422044
38	0.379831	0.394017	0.36834	0.422346
39	0.38013	0.394307	0.368638	0.422662
40	0.380443	0.394612	0.368954	0.42299
41	0.380771	0.394929	0.369285	0.423331
42	0.381117	0.395262	0.369633	0.423687
43	0.381479	0.395611	0.369999	0.424056
44	0.381859	0.395977	0.370384	0.42444
45	0.382258	0.396357	0.370786	0.424837
46	0.382676	0.396754	0.371206	0.42525
47	0.383111	0.397166	0.371643	0.425678
48	0.383566	0.397592	0.372099	0.426122
49	0.384039	0.398034	0.372576	0.426582
50	0.38453	0.398494	0.373074	0.427059
51	0.385046	0.398972	0.373595	0.427556
52	0.385586	0.399469	0.37414	0.428073
53	0.386148	0.399985	0.374704	0.428608
54	0.386733	0.400522	0.37529	0.429163
55	0.387341	0.401079	0.375899	0.429735
56	0.387972	0.401656	0.376529	0.430327
57	0.388627	0.402252	0.377182	0.430939
58	0.389307	0.402868	0.377857	0.431572
59	0.390011	0.403505	0.378557	0.432226
60	0.39074	0.404162	0.37928	0.432902
61	0.391496	0.404842	0.380027	0.4336
62	0.392278	0.405542	0.380798	0.434319
63	0.393086	0.406264	0.381594	0.43506
64	0.393919	0.407007	0.382415	0.435822
65	0.39478	0.407775	0.383262	0.43661
66	0.395669	0.408564	0.384135	0.437419
67	0.396591	0.409382	0.38504	0.438254
68	0.397543	0.410224	0.385973	0.439114
69	0.398523	0.411092	0.386932	0.439998
70	0.399533	0.411984	0.387918	0.440906
71	0.40057	0.4129	0.388931	0.44184
72	0.401638	0.413842	0.38997	0.4428
73	0.402737	0.41481	0.391036	0.443786
74	0.403866	0.415802	0.39213	0.444796
75	0.405025	0.416822	0.393251	0.445833
76	0.406215	0.417866	0.394401	0.446895
77	0.407436	0.418938	0.39558	0.447983
78	0.408687	0.420036	0.396784	0.449096
79	0.409971	0.42116	0.398017	0.450235
80	0.411288	0.422311	0.399279	0.451401
81	0.412634	0.423488	0.400569	0.452594
82	0.414013	0.424691	0.401885	0.453814
83	0.415423	0.425921	0.403232	0.455061
84	0.41687	0.427179	0.404611	0.456333
85	0.418352	0.428463	0.406019	0.457636
86	0.41987	0.429777	0.407459	0.458964
87	0.421421	0.431122	0.408927	0.46032
88	0.423007	0.432494	0.410425	0.461703
89	0.424627	0.433894	0.411953	0.463115
90	0.42628	0.435322	0.413511	0.464555
91	0.427968	0.436777	0.415096	0.466023
92	0.429691	0.438259	0.416712	0.467518
93	0.431447	0.43977	0.418356	0.469041
94	0.433237	0.441307	0.420029	0.470592
95	0.43506	0.442873	0.421731	0.47217
96	0.436917	0.444466	0.423461	0.473773
97	0.438806	0.446085	0.425218	0.475402
98	0.440728	0.447732	0.427004	0.477057
99	0.442683	0.449406	0.428819	0.478737
100	0.444669	0.451108	0.430659	0.480443
101	0.446693	0.452838	0.432528	0.482176
102	0.448751	0.454594	0.434424	0.483935
103	0.450841	0.456377	0.436346	0.48572
104	0.452964	0.458187	0.438294	0.487531
105	0.455118	0.460023	0.440269	0.489367
106	0.457303	0.461885	0.442271	0.491228
107	0.459522	0.463771	0.444299	0.493113
108	0.461772	0.46568	0.446351	0.495021
109	0.464053	0.467613	0.448427	0.496954
110	0.466364	0.469572	0.450527	0.498909
111	0.468705	0.471555	0.452648	0.500886
112	0.471074	0.473562	0.454793	0.502885
113	0.473472	0.475592	0.456959	0.504904
114	0.475898	0.477644	0.45915	0.506944
115	0.47835	0.479718	0.461361	0.509003
116	0.480829	0.481813	0.463592	0.511081
117	0.483336	0.483928	0.465844	0.513179
118	0.48587	0.486066	0.468119	0.515299
119	0.488434	0.488222	0.470414	0.517439
120	0.491023	0.490398	0.472728	0.519598
121	0.493638	0.492594	0.47506	0.521775
122	0.496276	0.494806	0.477412	0.523968
123	0.498937	0.497038	0.479779	0.526177
124	0.50162	0.499288	0.482162	0.528402
125	0.504327	0.501555	0.484561	0.530643
126	0.507055	0.503839	0.486975	0.532899
127	0.509805	0.506138	0.489403	0.535169
128	0.512577	0.508453	0.491845	0.537453
129	0.515368	0.510783	0.494299	0.539749
130	0.518178	0.513127	0.496766	0.542057
131	0.521007	0.515484	0.499245	0.544377
132	0.523854	0.517855	0.501734	0.546708
133	0.526717	0.520237	0.504234	0.54905
134	0.529599	0.522636	0.506744	0.551404
135	0.532498	0.525048	0.509264	0.553769
136	0.535413	0.527471	0.511792	0.556144
137	0.538343	0.529904	0.514331	0.558527
138	0.541285	0.532346	0.516875	0.560917
139	0.54424	0.534795	0.519427	0.563314
140	0.547207	0.537252	0.521986	0.565717
141	0.550186	0.539718	0.524552	0.568127
142	0.553175	0.54219	0.527121	0.570543
143	0.556174	0.544667	0.529694	0.572964
144	0.559182	0.547151	0.53227	0.575389
145	0.562199	0.549638	0.53485	0.577817
146	0.565223	0.55213	0.53743	0.580248
147	0.568254	0.554624	0.540012	0.582682
148	0.571291	0.557121	0.542594	0.585118
149	0.574333	0.55962	0.545175	0.587556
150	0.577379	0.562121	0.547755	0.589995
151	0.580432	0.564626	0.550335	0.592435
152	0.583492	0.567131	0.552912	0.594876
153	0.586554	0.569637	0.555489	0.597315
154	0.589619	0.572141	0.558063	0.599754
155	0.592684	0.574645	0.560636	0.602191
156	0.59575	0.577147	0.563204	0.604627
157	0.598814	0.579647	0.565767	0.60706
158	0.601877	0.582142	0.568325	0.609491
159	0.604937	0.584635	0.570878	0.611919
160	0.607994	0.587125	0.573425	0.614343
161	0.611048	0.58961	0.575965	0.616763
162	0.614096	0.592091	0.578497	0.619178
163	0.61714	0.594567	0.581019	0.621588
164	0.620178	0.597037	0.583534	0.623994
165	0.623211	0.599501	0.586039	0.626394
166	0.626237	0.601958	0.588534	0.628787
167	0.629255	0.604406	0.59102	0.631175
168	0.632266	0.606849	0.593497	0.633559
169	0.635267	0.609285	0.595965	0.635935
170	0.63826	0.611711	0.598422	0.638305
171	0.641243	0.614127	0.600868	0.640666
172	0.644215	0.616533	0.603304	0.64302
173	0.647175	0.618928	0.605728	0.645365
174	0.650124	0.621313	0.608141	0.647702
175	0.65306	0.623688	0.610542	0.650031
176	0.655983	0.626053	0.612929	0.652351
177	0.658892	0.628406	0.615304	0.654661
178	0.661786	0.630747	0.617665	0.656962
179	0.664665	0.633075	0.620013	0.659253
180	0.667528	0.63539	0.622347	0.661534
181	0.670375	0.637692	0.624667	0.663805
182	0.673206	0.63998	0.626973	0.666065
183	0.67602	0.642254	0.629266	0.668315
184	0.678814	0.644513	0.631544	0.670553
185	0.68159	0.646756	0.633807	0.672778
186	0.684348	0.648985	0.636054	0.674992
187	0.687087	0.651199	0.638286	0.677195
188	0.689807	0.653397	0.640502	0.679388
189	0.692507	0.65558	0.642702	0.681569
190	0.695186	0.657746	0.644885	0.683738
191	0.697844	0.659895	0.647055	0.685897
192	0.700481	0.662029	0.649208	0.688042
193	0.703098	0.664148	0.651347	0.690176
194	0.705692	0.66625	0.653471	0.692298
195	0.708264	0.668333	0.655579	0.694407
196	0.710813	0.670399	0.657671	0.696503
197	0.713339	0.672448	0.659747	0.698586
198	0.715842	0.674479	0.661808	0.700657
199	0.718322	0.676493	0.663852	0.702714
200	0.720779	0.67849	0.66588	0.704757
201	0.723204	0.680465	0.667887	0.706782
202	0.725603	0.682422	0.669875	0.708791
203	0.727979	0.684359	0.671846	0.710786
204	0.730331	0.686276	0.673801	0.712768
205	0.732659	0.688177	0.675741	0.714736
206	0.734962	0.690059	0.677664	0.716691
207	0.737239	0.691925	0.67957	0.718632
208	0.73949	0.693774	0.681458	0.720559
209	0.741717	0.695604	0.683331	0.722473
210	0.743918	0.697416	0.685187	0.724372
211	0.746094	0.69921	0.687027	0.726259
212	0.748245	0.700984	0.688852	0.728132
213	0.750371	0.70274	0.690663	0.729991
214	0.752472	0.704476	0.692459	0.731835
215	0.754548	0.706193	0.694238	0.733665
216	0.756598	0.707892	0.696005	0.735479
217	0.758617	0.709565	0.697751	0.737275
218	0.760606	0.711215	0.699478	0.739054
219	0.762569	0.712845	0.701188	0.740817
220	0.764507	0.714455	0.702881	0.742567
221	0.766418	0.716046	0.704558	0.744301
222	0.768304	0.717619	0.706219	0.746021
223	0.770163	0.719173	0.707865	0.747724
224	0.771997	0.720711	0.709496	0.74941
225	0.773806	0.722227	0.711111	0.751081
226	0.775589	0.723725	0.71271	0.752737
227	0.777347	0.725205	0.714292	0.754377
228	0.779079	0.726665	0.715859	0.756002
229	0.780786	0.728107	0.717411	0.757611
230	0.782468	0.729531	0.718948	0.759205
231	0.784125	0.730936	0.720469	0.760783
232	0.785758	0.732323	0.721978	0.762346
233	0.787367	0.733691	0.723471	0.763894
234	0.788947	0.735039	0.724948	0.765423
235	0.790501	0.736363	0.726409	0.766933
236	0.792028	0.737667	0.727856	0.768427
237	0.793531	0.738954	0.729285	0.769906
238	0.795009	0.740222	0.730699	0.771368
239	0.796463	0.741472	0.732096	0.772813
240	0.797892	0.742703	0.733479	0.774241
241	0.799298	0.743916	0.734846	0.775653
242	0.800679	0.745108	0.736198	0.777048
243	0.802037	0.746281	0.737535	0.778428
244	0.80337	0.747434	0.738856	0.77979
245	0.80468	0.748569	0.740162	0.781137
246	0.805968	0.749685	0.741453	0.782467
247	0.807232	0.750784	0.742729	0.78378
248	0.808474	0.751865	0.743992	0.785076
249	0.809693	0.752928	0.745238	0.786356
250	0.81089	0.753972	0.746468	0.787621
251	0.81206	0.754997	0.747676	0.788865
252	0.813205	0.756004	0.748866	0.790092
253	0.814328	0.756992	0.750041	0.791301
254	0.815429	0.757959	0.7512	0.792494
255	0.816509	0.758909	0.752344	0.79367
256	0.817566	0.759841	0.753472	0.794829
257	0.818602	0.760757	0.754584	0.795971
258	0.819616	0.761656	0.755679	0.797096
259	0.820609	0.762536	0.756757	0.798204
260	0.821582	0.763398	0.757819	0.799295
261	0.822533	0.764242	0.758864	0.80037
262	0.823464	0.76507	0.759893	0.801429
263	0.824375	0.76588	0.760907	0.802472
264	0.825268	0.766674	0.761905	0.803499
265	0.82614	0.767449	0.762887	0.804508
266	0.826993	0.768208	0.763853	0.805502
267	0.827823	0.768944	0.764799	0.806477
268	0.82863	0.76966	0.765725	0.807434
269	0.829416	0.770358	0.766634	0.808375
270	0.830184	0.771039	0.767525	0.809299
271	0.830932	0.771703	0.7684	0.810207
272	0.831661	0.77235	0.769259	0.811098
273	0.832371	0.772979	0.770101	0.811972
274	0.833062	0.773591	0.770925	0.81283
275	0.833735	0.774184	0.771734	0.813673
276	0.834389	0.774761	0.772524	0.814498
277	0.835026	0.775321	0.773299	0.815308
278	0.835646	0.775864	0.774058	0.816102
279	0.836247	0.776391	0.774799	0.816881
280	0.836831	0.776902	0.775524	0.817644
281	0.837397	0.777397	0.776231	0.81839
282	0.837947	0.777876	0.776922	0.819121
283	0.838479	0.778339	0.777595	0.819835
284	0.838989	0.778785	0.778245	0.820531
285	0.839479	0.779213	0.778874	0.821208
286	0.839952	0.779625	0.779483	0.821871
287	0.840406	0.78002	0.780074	0.822517
288	0.840845	0.780399	0.780647	0.823146
289	0.841267	0.780762	0.781203	0.82376
290	0.841673	0.781112	0.781742	0.824357
291	0.842062	0.781447	0.782263	0.824939
292	0.842435	0.781767	0.782767	0.825505
293	0.842793	0.782073	0.783253	0.826055
294	0.843135	0.782364	0.783722	0.826589
295	0.843462	0.78264	0.784174	0.827107
296	0.843773	0.782902	0.784609	0.82761
297	0.844071	0.78315	0.785029	0.828099
298	0.844353	0.783384	0.785431	0.828573
299	0.844621	0.783605	0.785816	0.829033
300	0.844875	0.783812	0.786185	0.829477
301	0.845111	0.784004	0.786535	0.829904
302	0.845332	0.784183	0.786867	0.830313
303	0.845539	0.784348	0.787182	0.830705
304	0.845732	0.784501	0.787481	0.831082
305	0.845912	0.78464	0.787763	0.831443
306	0.846078	0.784767	0.788029	0.83179
307	0.846229	0.784884	0.788279	0.832122
308	0.846367	0.784989	0.788513	0.83244
309	0.846492	0.785082	0.788733	0.832743
310	0.846604	0.785161	0.788937	0.833033
311	0.846704	0.78523	0.789126	0.833308
312	0.846792	0.785285	0.789301	0.833568
313	0.846868	0.785331	0.78946	0.833814
314	0.846933	0.785366	0.789603	0.834047
315	0.846987	0.785393	0.789731	0.834266
316	0.847029	0.785409	0.789846	0.834472
317	0.847059	0.785415	0.789945	0.834664
318	0.847076	0.785412	0.790027	0.834838
319	0.847079	0.785398	0.790093	0.834996
320	0.84707	0.785374	0.790144	0.835139
321	0.84705	0.785342	0.790181	0.835269
322	0.847018	0.7853	0.790205	0.835385
323	0.846975	0.785249	0.790217	0.835489
324	0.846922	0.78519	0.790216	0.83558
325	0.846859	0.785124	0.790202	0.835658
326	0.846785	0.785049	0.790177	0.835722
327	0.846701	0.784966	0.79014	0.835775
328	0.846607	0.784877	0.790091	0.835815
329	0.846503	0.784781	0.790029	0.835843
330	0.84639	0.784679	0.789956	0.835858
331	0.846268	0.784569	0.78987	0.835861
332	0.846135	0.784452	0.789774	0.835851
333	0.845995	0.784331	0.789666	0.835829
334	0.845843	0.784197	0.789546	0.835792
335	0.84568	0.784057	0.789411	0.835739
336	0.845507	0.783911	0.789268	0.835674
337	0.845326	0.783761	0.789112	0.835596
338	0.845138	0.783607	0.788947	0.835507
339	0.844941	0.783449	0.788771	0.835406
340	0.844737	0.783287	0.788585	0.835292
341	0.844524	0.783119	0.788389	0.835168
342	0.844302	0.782947	0.788185	0.835031
343	0.844074	0.782771	0.787974	0.834884
344	0.843838	0.782592	0.787754	0.834725
345	0.843595	0.782408	0.787526	0.834555
346	0.843346	0.78222	0.787291	0.834375
347	0.843089	0.78203	0.787049	0.834185
348	0.842826	0.781837	0.7868	0.833984
349	0.842556	0.78164	0.786545	0.833774
350	0.842279	0.78144	0.786283	0.833553
351	0.841993	0.781233	0.786017	0.833321
352	0.841698	0.781024	0.785742	0.833076
353	0.841395	0.780812	0.785459	0.832821
354	0.841087	0.780598	0.785169	0.832555
355	0.840773	0.780382	0.784873	0.832279
356	0.840453	0.780163	0.784572	0.831991
357	0.840128	0.779942	0.784268	0.831694
358	0.839797	0.77972	0.783958	0.831387
359	0.839462	0.779495	0.783645	0.83107
360	0.839122	0.779268	0.783327	0.830743
361	0.838777	0.779039	0.783005	0.830407
362	0.838428	0.778807	0.782679	0.830061
363	0.838075	0.778574	0.78235	0.829706
364	0.837717	0.77834	0.782017	0.829342
365	0.837354	0.778104	0.781681	0.828968
366	0.836986	0.777867	0.781341	0.828586
367	0.836613	0.777628	0.780999	0.828194
368	0.836231	0.777385	0.780654	0.827791
369	0.835844	0.77714	0.780303	0.827377
370	0.835453	0.776892	0.779949	0.826953
371	0.835057	0.776642	0.779593	0.826521
372	0.834656	0.776391	0.779231	0.82608
373	0.834251	0.776137	0.778867	0.82563
374	0.833841	0.775883	0.778501	0.825172
375	0.833427	0.775625	0.778134	0.824706
376	0.833009	0.775365	0.777766	0.824231
377	0.832588	0.775103	0.777396	0.823748
378	0.832163	0.77484	0.777024	0.823258
379	0.831734	0.774575	0.77665	0.822759
380	0.831301	0.774308	0.776276	0.822252
381	0.830865	0.77404	0.7759	0.821737
382	0.830426	0.773769	0.775523	0.821214
383	0.829983	0.773498	0.775144	0.820684
384	0.829537	0.773224	0.774761	0.820143
385	0.829085	0.772946	0.774373	0.819594
386	0.828629	0.772665	0.773986	0.819037
387	0.828169	0.772383	0.773597	0.818471
388	0.827705	0.772098	0.773208	0.817896
389	0.827237	0.771811	0.772818	0.817312
390	0.826765	0.771521	0.772427	0.816721
391	0.82629	0.771229	0.772033	0.816121
392	0.825812	0.770934	0.771639	0.815514
393	0.82533	0.770635	0.771243	0.814899
394	0.824845	0.770333	0.770847	0.814276
395	0.824356	0.77003	0.770451	0.813645
396	0.823863	0.769723	0.770054	0.813008
397	0.823367	0.769414	0.769655	0.812363
398	0.822867	0.769102	0.769256	0.811711
399	0.822364	0.768786	0.768856	0.811052
400	0.821858	0.768467	0.768455	0.810384
401	0.821348	0.768144	0.768053	0.809708
402	0.820834	0.767819	0.767652	0.809024
403	0.820316	0.767491	0.767249	0.808331
404	0.819793	0.76716	0.766845	0.80763
405	0.819266	0.766825	0.766437	0.806921
406	0.818735	0.766488	0.766028	0.806205
407	0.8182	0.766145	0.765618	0.805481
408	0.817661	0.765797	0.765207	0.804751
409	0.817119	0.765445	0.764795	0.804013
410	0.816573	0.76509	0.764382	0.803267
411	0.816024	0.76473	0.763967	0.802513
412	0.81547	0.764366	0.763551	0.801753
413	0.814913	0.763997	0.763133	0.800986
414	0.814352	0.763625	0.762713	0.800212
415	0.813787	0.763249	0.762292	0.799432
416	0.813219	0.762868	0.761868	0.798644
417	0.812648	0.762483	0.761445	0.79785
418	0.812073	0.762095	0.761018	0.797047
419	0.811494	0.761701	0.760589	0.796236
420	0.81091	0.761302	0.760159	0.795417
421	0.810322	0.760897	0.759727	0.794591
422	0.809731	0.760488	0.759293	0.793758
423	0.809136	0.760074	0.758856	0.792918
424	0.808537	0.759654	0.758417	0.79207
425	0.807933	0.759229	0.757974	0.791216
426	0.807326	0.758799	0.75753	0.790354
427	0.806715	0.758364	0.757083	0.789485
428	0.806101	0.757924	0.756635	0.788609
429	0.805484	0.75748	0.756184	0.787727
430	0.804862	0.757031	0.755731	0.786838
431	0.804238	0.756578	0.755276	0.785943
432	0.80361	0.756121	0.754817	0.785042
433	0.802978	0.755659	0.754356	0.784134
434	0.802343	0.755191	0.753893	0.783219
435	0.801705	0.754722	0.753425	0.782297
436	0.801065	0.754247	0.752955	0.781369
437	0.800421	0.753768	0.752484	0.780434
438	0.799773	0.753284	0.752009	0.779493
439	0.799123	0.752794	0.751532	0.778546
440	0.798469	0.752298	0.751052	0.777592
441	0.797813	0.751799	0.750568	0.776632
442	0.797153	0.751295	0.750081	0.775667
443	0.796491	0.750787	0.749591	0.774695
444	0.795826	0.750274	0.749098	0.773718
445	0.795158	0.749757	0.748602	0.772735
446	0.794487	0.749236	0.748104	0.771746
447	0.793813	0.748711	0.747603	0.770753
448	0.793136	0.748183	0.747099	0.769755
449	0.792457	0.747652	0.746594	0.768752
450	0.791777	0.747116	0.746085	0.767744
451	0.791093	0.746576	0.745577	0.76673
452	0.790408	0.746031	0.745068	0.765711
453	0.78972	0.745482	0.744555	0.764686
454	0.78903	0.744931	0.74404	0.763657
455	0.788338	0.744376	0.743522	0.762622
456	0.787644	0.743818	0.743001	0.761584
457	0.786949	0.743256	0.742478	0.760541
458	0.786252	0.742692	0.741953	0.759493
459	0.785554	0.742126	0.741425	0.758442
460	0.784853	0.741558	0.740896	0.757385
461	0.784151	0.740988	0.740365	0.756324
462	0.783449	0.740416	0.739831	0.755259
463	0.782746	0.739842	0.739295	0.75419
464	0.782041	0.739267	0.738756	0.753116
465	0.781336	0.738691	0.738216	0.752039
466	0.780631	0.738114	0.737675	0.750958
467	0.779925	0.737539	0.737131	0.749874
468	0.779219	0.736964	0.736585	0.748787
469	0.778512	0.736388	0.736039	0.747696
470	0.777807	0.735811	0.735491	0.746602
471	0.777101	0.735233	0.734943	0.745505
472	0.776395	0.734656	0.734394	0.744406
473	0.775689	0.734079	0.733845	0.743302
474	0.774985	0.733504	0.733294	0.742196
475	0.77428	0.732928	0.732743	0.741086
476	0.773575	0.732352	0.732191	0.739972
477	0.772872	0.731776	0.731638	0.738856
478	0.772169	0.7312	0.731085	0.737736
479	0.771466	0.730625	0.730532	0.736614
480	0.770765	0.730052	0.729979	0.735489
481	0.770064	0.729479	0.729426	0.734362
482	0.769366	0.728908	0.728874	0.733233
483	0.768668	0.728338	0.728322	0.732102
484	0.767972	0.727768	0.727773	0.730968
485	0.767278	0.727201	0.727227	0.729833
486	0.766586	0.726633	0.726682	0.728695
487	0.765895	0.726068	0.726139	0.727554
488	0.765206	0.725504	0.725597	0.726411
489	0.764518	0.724943	0.725056	0.725265
490	0.763833	0.724383	0.724517	0.724117
491	0.763151	0.723824	0.723979	0.722968
492	0.762471	0.723268	0.723441	0.721817
493	0.761794	0.722714	0.722905	0.720665
494	0.76112	0.722161	0.72237	0.719511
495	0.760448	0.721613	0.721838	0.718355
496	0.75978	0.721067	0.721308	0.717198
497	0.759114	0.720523	0.720779	0.71604
498	0.758451	0.719983	0.720253	0.71488
499	0.757792	0.719445	0.719732	0.713718
500	0.757137	0.718911	0.719213	0.712556
501	0.756485	0.71838	0.718697	0.711392
502	0.755836	0.717851	0.718187	0.71023
503	0.75519	0.717325	0.71768	0.709066
504	0.754549	0.7168	0.717177	0.7079
505	0.753912	0.71628	0.716677	0.706734
506	0.753277	0.715763	0.71618	0.705567
507	0.752647	0.715249	0.715687	0.704398
508	0.75202	0.714738	0.715197	0.703229
509	0.751399	0.714229	0.71471	0.702058
510	0.75078	0.713724	0.714226	0.700886
511	0.750166	0.713223	0.713747	0.699713
512	0.749555	0.712726	0.713271	0.69854
513	0.748948	0.712233	0.712801	0.697366
514	0.748345	0.711742	0.712334	0.696193
515	0.747747	0.711255	0.711873	0.695019
516	0.747153	0.710771	0.711416	0.693845
517	0.746565	0.71029	0.710964	0.69267
518	0.745981	0.709814	0.710517	0.691494
519	0.745402	0.709341	0.710075	0.690319
520	0.744829	0.708873	0.709639	0.689144
521	0.74426	0.708406	0.709207	0.687968
522	0.743697	0.707944	0.708779	0.686792
523	0.743139	0.707485	0.708358	0.685616
524	0.742585	0.70703	0.707941	0.684439
525	0.742036	0.706578	0.707528	0.683263
526	0.741492	0.70613	0.707121	0.682086
527	0.740952	0.705685	0.706718	0.68091
528	0.740417	0.705243	0.706321	0.679732
529	0.739887	0.704804	0.705929	0.678555
530	0.739361	0.704368	0.705543	0.677378
531	0.738841	0.703936	0.705162	0.676202
532	0.738326	0.703507	0.704786	0.675026
533	0.737816	0.703081	0.704416	0.67385
534	0.737313	0.702663	0.704052	0.672678
535	0.736817	0.702247	0.703694	0.671509
536	0.736326	0.701835	0.70334	0.67034
537	0.73584	0.701426	0.702994	0.669172
538	0.735359	0.70102	0.702652	0.668006
539	0.734883	0.700617	0.702316	0.66684
540	0.734412	0.700216	0.701985	0.665675
541	0.733947	0.699819	0.701659	0.66451
542	0.733488	0.699426	0.701337	0.663347
543	0.733033	0.699035	0.701021	0.662185
544	0.732584	0.698646	0.700709	0.661024
545	0.732139	0.698261	0.700401	0.659864
546	0.7317	0.69788	0.700099	0.658706
547	0.731267	0.697502	0.699801	0.657549
548	0.730838	0.697127	0.699508	0.656393
549	0.730415	0.696757	0.699219	0.655239
550	0.729998	0.696389	0.698935	0.654087
551	0.729587	0.696025	0.698654	0.652938
552	0.729183	0.695665	0.698379	0.651791
553	0.728785	0.695308	0.698109	0.650647
554	0.728391	0.694955	0.697845	0.649506
555	0.728003	0.694604	0.697587	0.648367
556	0.72762	0.694258	0.697333	0.64723
557	0.727243	0.693915	0.697085	0.646096
558	0.72687	0.693576	0.69684	0.644965
559	0.726503	0.69324	0.6966	0.643836
560	0.726141	0.692907	0.696363	0.642711
561	0.725785	0.692578	0.69613	0.641589
562	0.725434	0.692253	0.695901	0.640469
563	0.725088	0.691931	0.695677	0.639352
564	0.724747	0.691612	0.695457	0.638238
565	0.724412	0.691296	0.695241	0.637127
566	0.724082	0.690985	0.695028	0.636019
567	0.723758	0.690678	0.69482	0.634915
568	0.723442	0.690375	0.694614	0.633814
569	0.723131	0.690076	0.694413	0.63272
570	0.722825	0.68978	0.694215	0.631629
571	0.722524	0.689488	0.69402	0.630542
572	0.72223	0.689199	0.69383	0.629458
573	0.721941	0.688914	0.693644	0.628377
574	0.721657	0.688633	0.693461	0.6273
575	0.721379	0.688356	0.693282	0.626227
576	0.721106	0.688082	0.693104	0.625157
577	0.720839	0.687812	0.69293	0.624092
578	0.720576	0.687546	0.692758	0.623031
579	0.720319	0.687283	0.692588	0.621975
580	0.720068	0.687023	0.69242	0.620923
581	0.719821	0.686767	0.692255	0.619877
582	0.719579	0.686514	0.692093	0.618834
583	0.719341	0.686265	0.691933	0.617795
584	0.71911	0.68602	0.691778	0.616761
585	0.718884	0.685778	0.691629	0.615731
586	0.718663	0.68554	0.691482	0.614705
587	0.718447	0.685304	0.691336	0.613684
588	0.718236	0.685073	0.691191	0.612668
589	0.71803	0.684844	0.691048	0.611659
590	0.717829	0.684619	0.690907	0.610653
591	0.717633	0.684397	0.690767	0.609653
592	0.717442	0.684178	0.69063	0.608657
593	0.717255	0.683962	0.690493	0.607666
594	0.717073	0.683749	0.690358	0.606681
595	0.716896	0.683539	0.690224	0.605701
596	0.716724	0.683333	0.690092	0.604725
597	0.716556	0.683129	0.689962	0.603755
598	0.716394	0.682929	0.689832	0.602791
599	0.716236	0.682731	0.689705	0.601831
600	0.716082	0.682536	0.689579	0.600876
601	0.715931	0.682343	0.689451	0.599926
602	0.715786	0.682153	0.689323	0.598979
603	0.715647	0.681965	0.689196	0.598039
604	0.715512	0.681779	0.68907	0.597105
605	0.715381	0.681597	0.688945	0.596175
606	0.715255	0.681416	0.688821	0.595251
607	0.715133	0.681237	0.688698	0.594332
608	0.715014	0.681061	0.688575	0.593419
609	0.714899	0.680887	0.688453	0.592511
610	0.714786	0.680715	0.688331	0.591608
611	0.714677	0.680547	0.68821	0.59071
612	0.714571	0.680381	0.688089	0.589816
613	0.714468	0.680216	0.687969	0.588927
614	0.714369	0.680053	0.687849	0.588044
615	0.714272	0.679891	0.68773	0.587164
616	0.714177	0.679732	0.687611	0.58629
617	0.714086	0.679574	0.687492	0.585422
618	0.713995	0.679418	0.687374	0.584557
619	0.713907	0.679263	0.687258	0.583697
620	0.713821	0.679111	0.687141	0.582841
621	0.713737	0.678962	0.687024	0.581989
622	0.713657	0.678813	0.686908	0.581139
623	0.713579	0.678666	0.686791	0.580294
624	0.713503	0.67852	0.686673	0.579454
625	0.713429	0.678374	0.686556	0.578618
626	0.713357	0.678229	0.686439	0.577784
627	0.713287	0.678085	0.686321	0.576956
628	0.713218	0.677942	0.686201	0.576131
629	0.71315	0.677799	0.68608	0.575311
630	0.713084	0.677657	0.685959	0.574494
631	0.713019	0.677514	0.685837	0.573682
632	0.712955	0.677371	0.685714	0.572872
633	0.712892	0.677229	0.685591	0.572066
634	0.71283	0.677088	0.685466	0.571264
635	0.712769	0.676947	0.68534	0.570465
636	0.712709	0.676803	0.685212	0.569668
637	0.712649	0.676659	0.685082	0.568874
638	0.712588	0.676514	0.684951	0.568083
639	0.712526	0.676369	0.684818	0.567294
640	0.712464	0.676223	0.684684	0.566508
641	0.712401	0.676077	0.684549	0.565723
642	0.712338	0.67593	0.684413	0.564941
643	0.712274	0.675782	0.684277	0.56416
644	0.71221	0.675633	0.684138	0.563382
645	0.712146	0.675484	0.683998	0.562606
646	0.71208	0.675332	0.683856	0.561831
647	0.712014	0.675179	0.683712	0.561056
648	0.711947	0.675024	0.683567	0.560283
649	0.711879	0.674867	0.683419	0.55951
650	0.711809	0.674709	0.68327	0.558738
651	0.71174	0.67455	0.683118	0.557968
652	0.711667	0.674389	0.682961	0.5572
653	0.711592	0.674226	0.682802	0.556433
654	0.711516	0.674062	0.68264	0.555666
655	0.711438	0.673896	0.682476	0.554899
656	0.711357	0.673729	0.68231	0.554131
657	0.711274	0.67356	0.682143	0.553364
658	0.711188	0.673389	0.681972	0.552596
659	0.7111	0.673216	0.681799	0.551828
660	0.71101	0.673042	0.681622	0.55106
661	0.710919	0.672866	0.681443	0.550292
662	0.710825	0.672688	0.68126	0.549525
663	0.710727	0.672508	0.681074	0.548756
664	0.710628	0.672326	0.680885	0.547988
665	0.710526	0.672142	0.680692	0.547218
666	0.710421	0.671955	0.680498	0.546446
667	0.710314	0.671767	0.680301	0.545673
668	0.710206	0.671575	0.6801	0.544898
669	0.710094	0.671379	0.679895	0.544121
670	0.709977	0.67118	0.679685	0.543343
671	0.709858	0.67098	0.67947	0.542563
672	0.709736	0.670777	0.679251	0.541781
673	0.70961	0.67057	0.679027	0.540998
674	0.709482	0.670362	0.6788	0.540215
675	0.70935	0.670152	0.678569	0.53943
676	0.709214	0.669939	0.678335	0.538645
677	0.709075	0.669725	0.678096	0.537858
678	0.708933	0.669508	0.677854	0.537069
679	0.708788	0.669289	0.677608	0.536278
680	0.708639	0.669067	0.677357	0.535484
681	0.708487	0.668843	0.677104	0.534688
682	0.70833	0.668616	0.676846	0.533889
683	0.708171	0.668387	0.676585	0.533089
684	0.708008	0.668157	0.676319	0.532287
685	0.70784	0.667923	0.676044	0.531482
686	0.707669	0.667688	0.675765	0.530677
687	0.707493	0.66745	0.675481	0.529869
688	0.707314	0.66721	0.675193	0.52906
689	0.707132	0.666967	0.674899	0.528249
690	0.706946	0.66672	0.674601	0.527434
691	0.706754	0.666472	0.674298	0.526617
692	0.706559	0.666221	0.673991	0.525797
693	0.706359	0.665967	0.67368	0.524975
694	0.706156	0.665712	0.673364	0.524152
695	0.705948	0.665453	0.673043	0.523326
696	0.705737	0.665192	0.672717	0.522498
697	0.705522	0.664929	0.672386	0.521667
698	0.705302	0.664664	0.672049	0.520834
699	0.705078	0.664396	0.671706	0.52
700	0.704851	0.664126	0.671358	0.519163
701	0.704618	0.663852	0.671007	0.518324
702	0.704381	0.663579	0.670646	0.517483
703	0.70414	0.663303	0.67028	0.51664
704	0.703893	0.663024	0.669909	0.515794
705	0.703644	0.662741	0.669533	0.514945
706	0.70339	0.662456	0.669151	0.514095
707	0.703131	0.662166	0.668765	0.513243
708	0.702868	0.661875	0.668373	0.512389
709	0.7026	0.66158	0.667977	0.511532
710	0.702329	0.661282	0.667577	0.510674
711	0.702053	0.660981	0.667172	0.509814
712	0.701774	0.660676	0.666762	0.508952
713	0.701491	0.660369	0.666346	0.50809
714	0.701204	0.660057	0.665924	0.507225
715	0.700914	0.659743	0.665495	0.506358
716	0.700619	0.659427	0.665061	0.50549
717	0.700321	0.659107	0.664622	0.504621
718	0.700017	0.658784	0.664178	0.503753
719	0.699707	0.658458	0.663729	0.502884
720	0.699394	0.65813	0.663275	0.502012
721	0.699077	0.657798	0.662815	0.501139
722	0.698755	0.657462	0.66235	0.500265
723	0.698429	0.657124	0.661879	0.49939
724	0.698098	0.656782	0.661404	0.498514
725	0.697762	0.656437	0.660923	0.497637
726	0.697423	0.65609	0.660437	0.49676
727	0.697079	0.65574	0.659945	0.495882
728	0.696731	0.655387	0.659449	0.495003
729	0.696379	0.65503	0.658946	0.494124
730	0.696024	0.65467	0.658439	0.493245
731	0.695663	0.654307	0.657927	0.492365
732	0.695299	0.653939	0.657409	0.491486
733	0.694931	0.653569	0.656887	0.490606
734	0.694558	0.653194	0.656359	0.489725
735	0.694179	0.652816	0.655827	0.488843
736	0.693796	0.652433	0.655287	0.48796
737	0.693408	0.652046	0.654741	0.487076
738	0.693015	0.651657	0.65419	0.486192
739	0.692619	0.651265	0.653634	0.485309
740	0.692217	0.65087	0.653074	0.484426
741	0.691812	0.650471	0.652509	0.483544
742	0.691403	0.650069	0.65194	0.482662
743	0.69099	0.649664	0.651366	0.48178
744	0.690573	0.649255	0.650785	0.480899
745	0.690153	0.648843	0.650198	0.480018
746	0.689729	0.648426	0.649607	0.479137
747	0.689301	0.648004	0.649011	0.478257
748	0.688869	0.647579	0.648412	0.477377
749	0.688432	0.64715	0.647807	0.476497
750	0.687992	0.646717	0.647198	0.475617
751	0.687547	0.64628	0.646582	0.474738
752	0.687096	0.645838	0.645963	0.473858
753	0.686641	0.645392	0.64534	0.472978
754	0.686183	0.644941	0.644712	0.472098
755	0.68572	0.644486	0.644079	0.47122
756	0.685252	0.644027	0.643442	0.470342
757	0.68478	0.643562	0.642801	0.469465
758	0.684303	0.643094	0.642156	0.468588
759	0.683821	0.642621	0.641507	0.467712
760	0.683336	0.642144	0.640853	0.466836
761	0.682846	0.641661	0.640197	0.46596
762	0.682352	0.641174	0.639536	0.465085
763	0.681855	0.640682	0.638871	0.46421
764	0.681354	0.640186	0.638202	0.463337
765	0.680848	0.639685	0.63753	0.462464
766	0.680338	0.639179	0.636854	0.46159
767	0.679825	0.638668	0.636173	0.460717
768	0.679306	0.638152	0.635488	0.459846
769	0.678783	0.637632	0.634797	0.458972
770	0.678257	0.637107	0.634103	0.458099
771	0.677727	0.636576	0.633407	0.457227
772	0.677192	0.63604	0.632705	0.456355
773	0.676653	0.635499	0.632	0.455485
774	0.676109	0.634952	0.631289	0.454616
775	0.675561	0.6344	0.630576	0.453747
776	0.675007	0.633841	0.629859	0.452879
777	0.67445	0.633277	0.62914	0.45201
778	0.673889	0.632708	0.628418	0.451142
779	0.673323	0.632133	0.627693	0.450274
780	0.672753	0.631553	0.626966	0.449405
781	0.672179	0.630968	0.626235	0.448538
782	0.671601	0.630376	0.625501	0.447672
783	0.671019	0.629779	0.624765	0.446806
784	0.670432	0.629176	0.624026	0.445942
785	0.669841	0.628567	0.623284	0.445079
786	0.669247	0.627952	0.622536	0.444216
787	0.668648	0.627329	0.621787	0.443353
788	0.668043	0.6267	0.621034	0.442489
789	0.667434	0.626063	0.620278	0.441626
790	0.666819	0.625421	0.61952	0.440764
791	0.6662	0.624773	0.618759	0.439902
792	0.665575	0.624119	0.617994	0.439041
793	0.664947	0.623457	0.617225	0.438181
794	0.664315	0.622789	0.616454	0.43732
795	0.663678	0.622115	0.615679	0.436459
796	0.663038	0.621434	0.614902	0.435599
797	0.662393	0.620746	0.614123	0.434739
798	0.661743	0.620052	0.61334	0.433878
799	0.661088	0.61935	0.612554	0.433019
800	0.660429	0.618642	0.611764	0.43216
801	0.659766	0.617927	0.610974	0.431301
802	0.659098	0.617204	0.610182	0.430442
803	0.658426	0.616475	0.609386	0.429585
804	0.657749	0.615738	0.608585	0.428727
805	0.657068	0.614994	0.607782	0.42787
806	0.656383	0.614243	0.606975	0.427014
807	0.655693	0.613485	0.606163	0.426157
808	0.654999	0.612721	0.60535	0.425299
809	0.654301	0.61195	0.604535	0.424443
810	0.653598	0.611172	0.603717	0.423587
811	0.652891	0.610385	0.602894	0.422732
812	0.65218	0.609591	0.602068	0.421878
813	0.651465	0.608791	0.601238	0.421024
814	0.650746	0.607983	0.600405	0.420171
815	0.650022	0.607168	0.599568	0.419319
816	0.649296	0.606344	0.598728	0.418468
817	0.648565	0.605515	0.597886	0.417617
818	0.647831	0.604678	0.597041	0.416768
819	0.647093	0.603834	0.59619	0.41592
820	0.646351	0.602983	0.595336	0.415075
821	0.645605	0.602123	0.594479	0.414232
822	0.644852	0.601256	0.593618	0.41339
823	0.644095	0.600381	0.59275	0.412549
824	0.643331	0.599499	0.591879	0.41171
825	0.642563	0.59861	0.591002	0.410871
826	0.64179	0.597715	0.590121	0.410032
827	0.641012	0.596813	0.589238	0.409194
828	0.64023	0.595904	0.58835	0.408356
829	0.639443	0.594988	0.587458	0.40752
830	0.638652	0.594066	0.586563	0.406684
831	0.637856	0.593136	0.585663	0.405848
832	0.637057	0.5922	0.584758	0.405013
833	0.636254	0.591258	0.583849	0.404179
834	0.635446	0.590309	0.582936	0.403348
835	0.634634	0.589355	0.58202	0.402517
836	0.633816	0.588396	0.581098	0.401689
837	0.632995	0.587431	0.580171	0.400862
838	0.63217	0.586458	0.579238	0.400038
839	0.631342	0.585478	0.5783	0.399214
840	0.63051	0.584493	0.577356	0.398391
841	0.629675	0.5835	0.576406	0.397571
842	0.628835	0.582501	0.575451	0.396752
843	0.627991	0.581496	0.57449	0.395933
844	0.627143	0.580484	0.573524	0.395116
845	0.626291	0.579466	0.572552	0.3943
846	0.625436	0.578444	0.571575	0.393486
847	0.624577	0.577416	0.570592	0.392674
848	0.623715	0.576383	0.569603	0.391865
849	0.622846	0.575344	0.568608	0.391057
850	0.621975	0.574299	0.567607	0.390251
851	0.6211	0.573249	0.566599	0.389446
852	0.620221	0.572193	0.565588	0.388642
853	0.619339	0.571132	0.56457	0.387842
854	0.618453	0.570066	0.563546	0.387043
855	0.617564	0.568995	0.562514	0.386248
856	0.616671	0.567919	0.561475	0.385453
857	0.615774	0.566837	0.560428	0.384661
858	0.614872	0.56575	0.559374	0.383872
859	0.613967	0.564656	0.558314	0.383085
860	0.613057	0.563558	0.557247	0.382301
861	0.612144	0.562455	0.556174	0.381518
862	0.611226	0.561348	0.555095	0.380739
863	0.610306	0.560236	0.554011	0.379961
864	0.609382	0.559119	0.552919	0.379186
865	0.608455	0.557999	0.551821	0.378413
866	0.607524	0.556875	0.550715	0.377644
867	0.606589	0.555749	0.549601	0.376877
868	0.605651	0.554621	0.548482	0.376115
869	0.60471	0.553491	0.547357	0.375354
870	0.603765	0.552357	0.546226	0.374594
871	0.602817	0.55122	0.545089	0.373839
872	0.601866	0.55008	0.543946	0.373084
873	0.600912	0.548937	0.542795	0.372332
874	0.599955	0.54779	0.541638	0.371583
875	0.598994	0.546639	0.540472	0.370836
876	0.598031	0.545487	0.5393	0.370093
877	0.597065	0.544331	0.538122	0.369352
878	0.596095	0.543173	0.536935	0.368614
879	0.595123	0.542013	0.535741	0.367879
880	0.594147	0.540851	0.534542	0.367148
881	0.593169	0.539686	0.533334	0.366421
882	0.592188	0.538521	0.532121	0.365696
883	0.591204	0.537356	0.5309	0.364974
884	0.590218	0.536189	0.529674	0.364255
885	0.589229	0.535022	0.528446	0.36354
886	0.588239	0.533853	0.527212	0.362829
887	0.587247	0.532684	0.525974	0.362119
888	0.586253	0.531514	0.524729	0.361413
889	0.585256	0.530343	0.523479	0.36071
890	0.584256	0.529173	0.522223	0.36001
891	0.583255	0.528002	0.520961	0.359312
892	0.582252	0.526831	0.519694	0.358618
893	0.581246	0.52566	0.518422	0.357926
894	0.58024	0.524489	0.517145	0.357236
895	0.579232	0.523319	0.515863	0.356549
896	0.57822	0.52215	0.514576	0.355865
897	0.577207	0.520983	0.513285	0.355184
898	0.576192	0.519815	0.511988	0.354507
899	0.575175	0.51865	0.510686	0.353833
900	0.574157	0.517486	0.509381	0.353162
901	0.573139	0.516325	0.508073	0.352495
902	0.57212	0.515165	0.506765	0.351833
903	0.5711	0.514008	0.505453	0.351172
904	0.570077	0.512853	0.504139	0.350516
905	0.569054	0.511702	0.502822	0.349862
906	0.56803	0.510551	0.501502	0.34921
907	0.567005	0.509404	0.500179	0.348562
908	0.56598	0.508259	0.498853	0.347917
909	0.564954	0.507119	0.497525	0.347276
910	0.563929	0.505981	0.496194	0.346638
911	0.562904	0.504848	0.494863	0.346003
912	0.561878	0.503715	0.493531	0.34537
913	0.560852	0.502586	0.492199	0.34474
914	0.559825	0.501462	0.490868	0.344112
915	0.558799	0.50034	0.489537	0.343488
916	0.557772	0.499223	0.488206	0.342866
917	0.556746	0.498109	0.486875	0.342246
918	0.555722	0.496999	0.485544	0.341628
919	0.554698	0.495893	0.484212	0.341013
920	0.553674	0.49479	0.48288	0.340402
921	0.552651	0.493693	0.481549	0.339794
922	0.551629	0.492601	0.480219	0.339187
923	0.55061	0.491513	0.478889	0.338584
924	0.549591	0.490429	0.477561	0.337984
925	0.548575	0.48935	0.476234	0.337386
926	0.547559	0.488274	0.47491	0.33679
927	0.546544	0.487203	0.473588	0.336196
928	0.545531	0.486137	0.472269	0.335604
929	0.544518	0.485076	0.470955	0.335014
930	0.543507	0.48402	0.469643	0.334427
931	0.542498	0.482968	0.468333	0.333842
932	0.541492	0.481923	0.467029	0.333259
933	0.540487	0.480882	0.465726	0.332678
934	0.539484	0.479845	0.464428	0.3321
935	0.538481	0.478815	0.463132	0.331524
936	0.537482	0.47779	0.461841	0.330951
937	0.536486	0.476768	0.460554	0.330381
938	0.535493	0.475752	0.459271	0.329811
939	0.534503	0.47474	0.457992	0.329243
940	0.533515	0.473732	0.456719	0.328677
941	0.532531	0.47273	0.455451	0.328113
942	0.531547	0.471732	0.454187	0.327552
943	0.530566	0.470738	0.452929	0.326992
944	0.529588	0.469749	0.451676	0.326434
945	0.528612	0.468765	0.450431	0.325878
946	0.52764	0.467786	0.449192	0.325323
947	0.526671	0.466812	0.447957	0.324771
948	0.525704	0.465843	0.446726	0.32422
949	0.524741	0.46488	0.445501	0.323672
950	0.52378	0.463921	0.444282	0.323127
951	0.522823	0.462969	0.44307	0.322583
952	0.521869	0.462021	0.441861	0.322044
953	0.520919	0.461076	0.440659	0.321506
954	0.519971	0.460134	0.439463	0.32097
955	0.519028	0.459196	0.438273	0.320435
956	0.518089	0.458263	0.43709	0.319902
957	0.517154	0.457332	0.435912	0.31937
958	0.516222	0.456405	0.434741	0.318841
959	0.515294	0.45548	0.433576	0.318313
960	0.514368	0.454559	0.432417	0.317786
961	0.513444	0.453642	0.431265	0.317262
962	0.512523	0.45273	0.430119	0.31674
963	0.511605	0.45182	0.428979	0.316221
964	0.510691	0.450913	0.427843	0.315704
965	0.50978	0.450008	0.426714	0.315188
966	0.508871	0.449105	0.425591	0.314675
967	0.507965	0.448206	0.424475	0.314163
968	0.507061	0.44731	0.423367	0.313653
969	0.50616	0.446417	0.422266	0.313147
970	0.505262	0.445526	0.421172	0.312644
971	0.504366	0.444637	0.420082	0.312142
972	0.503474	0.443752	0.418999	0.311642
973	0.502584	0.442867	0.417923	0.311143
974	0.501696	0.441986	0.416854	0.310646
975	0.500812	0.441107	0.41579	0.310151
976	0.49993	0.440231	0.414732	0.309657
977	0.49905	0.439357	0.413677	0.309166
978	0.498173	0.438485	0.412629	0.308677
979	0.497299	0.437614	0.411586	0.30819
980	0.496427	0.436745	0.410549	0.307707
981	0.495558	0.435877	0.409518	0.307225
982	0.494692	0.435012	0.408492	0.306744
983	0.493827	0.434148	0.407471	0.306266
984	0.492966	0.433286	0.406454	0.305789
985	0.492107	0.432427	0.405444	0.305316
986	0.491249	0.431569	0.404442	0.304845
987	0.490394	0.430713	0.403448	0.304376
988	0.489543	0.42986	0.40246	0.303912
989	0.488694	0.429008	0.401478	0.30345
990	0.487848	0.428156	0.4005	0.30299
991	0.487005	0.427305	0.399526	0.302533
992	0.486163	0.426455	0.398559	0.302078
993	0.485323	0.425607	0.397598	0.301625
994	0.484485	0.42476	0.396644	0.301173
995	0.483649	0.423914	0.395695	0.300723
996	0.482816	0.423069	0.394752	0.300275
997	0.481985	0.422225	0.393814	0.29983
998	0.481156	0.421382	0.392882	0.299387
[truncated: 3,001 more rows]

## Sheet: Fig. 2B
Time (ms)	Z_0.5N	Z_0N	Z_1R	Z_0.5R
-1000	-0.396827	0.121938	-0.249715	-1.1561
-999	-0.385323	0.123345	-0.249081	-1.15648
-998	-0.373976	0.124892	-0.248317	-1.15666
-997	-0.362665	0.126642	-0.247351	-1.15663
-996	-0.351537	0.128551	-0.246179	-1.15645
-995	-0.340584	0.130671	-0.24487	-1.15611
-994	-0.32978	0.132908	-0.243358	-1.15572
-993	-0.31912	0.135296	-0.241719	-1.15533
-992	-0.30857	0.137818	-0.239908	-1.15496
-991	-0.29817	0.14045	-0.237927	-1.15454
-990	-0.287866	0.143204	-0.235789	-1.15411
-989	-0.277645	0.146005	-0.233505	-1.15362
-988	-0.267555	0.148924	-0.231054	-1.15315
-987	-0.257587	0.151899	-0.228429	-1.1527
-986	-0.247743	0.154906	-0.22566	-1.15227
-985	-0.23802	0.157982	-0.222747	-1.15187
-984	-0.228394	0.161129	-0.219714	-1.15145
-983	-0.218881	0.164311	-0.216607	-1.15099
-982	-0.209452	0.167527	-0.213426	-1.15054
-981	-0.200064	0.170773	-0.210195	-1.15011
-980	-0.190706	0.174087	-0.206905	-1.14968
-979	-0.181363	0.177467	-0.203596	-1.14922
-978	-0.172119	0.180834	-0.200189	-1.14869
-977	-0.163074	0.18425	-0.196708	-1.14807
-976	-0.154186	0.187713	-0.193193	-1.1474
-975	-0.145426	0.191161	-0.189605	-1.14666
-974	-0.13677	0.194576	-0.185967	-1.14585
-973	-0.128258	0.197856	-0.182262	-1.14499
-972	-0.119858	0.201064	-0.178588	-1.14412
-971	-0.111559	0.204156	-0.174835	-1.14316
-970	-0.103365	0.207093	-0.171005	-1.14217
-969	-0.0952899	0.209912	-0.167115	-1.1413
-968	-0.0873485	0.212652	-0.163204	-1.14056
-967	-0.0796236	0.215317	-0.159327	-1.14
-966	-0.0721143	0.217863	-0.155454	-1.13954
-965	-0.0648119	0.220272	-0.15158	-1.13914
-964	-0.0577244	0.222535	-0.147739	-1.13883
-963	-0.0508916	0.224682	-0.143874	-1.13863
-962	-0.0442869	0.226709	-0.139977	-1.13851
-961	-0.0378054	0.228694	-0.136094	-1.13842
-960	-0.031372	0.230631	-0.132187	-1.13841
-959	-0.0250184	0.232508	-0.128247	-1.1385
-958	-0.0187516	0.234316	-0.124353	-1.13866
-957	-0.0124936	0.236076	-0.120491	-1.13885
-956	-0.00635502	0.237814	-0.116682	-1.13912
-955	-0.000257482	0.23943	-0.112859	-1.13946
-954	0.00575913	0.240978	-0.109024	-1.13985
-953	0.0117748	0.24247	-0.105234	-1.14025
-952	0.0175824	0.243932	-0.101467	-1.14065
-951	0.0231421	0.245358	-0.09774	-1.14105
-950	0.0284611	0.246703	-0.0940308	-1.14145
-949	0.0335989	0.247991	-0.0903589	-1.14178
-948	0.0385454	0.249192	-0.0867415	-1.14214
-947	0.0432719	0.250406	-0.0831749	-1.14248
-946	0.0476906	0.251528	-0.0796886	-1.14282
-945	0.0519429	0.252614	-0.076282	-1.14315
-944	0.055951	0.253648	-0.0729352	-1.14345
-943	0.0597524	0.25467	-0.0696684	-1.14378
-942	0.0633199	0.255642	-0.0664842	-1.14405
-941	0.0667084	0.256617	-0.0633756	-1.14432
-940	0.069894	0.257549	-0.0602932	-1.14452
-939	0.0729006	0.258448	-0.0572783	-1.14457
-938	0.0757912	0.259305	-0.0543677	-1.14434
-937	0.07857	0.260129	-0.0515219	-1.14382
-936	0.081177	0.260924	-0.0487227	-1.14299
-935	0.0836035	0.261717	-0.0459328	-1.14195
-934	0.0859725	0.262503	-0.0431249	-1.14069
-933	0.0881799	0.263264	-0.0403373	-1.13924
-932	0.0902985	0.264054	-0.037547	-1.13761
-931	0.0923101	0.264874	-0.034761	-1.13571
-930	0.0942604	0.265717	-0.031984	-1.13363
-929	0.0960477	0.266543	-0.0292326	-1.13141
-928	0.0977446	0.267386	-0.026494	-1.12904
-927	0.099366	0.26826	-0.0237587	-1.12645
-926	0.100937	0.269098	-0.0210261	-1.12363
-925	0.102472	0.269841	-0.0182922	-1.12057
-924	0.103955	0.270584	-0.0155573	-1.11724
-923	0.105392	0.271298	-0.0129136	-1.1135
-922	0.106716	0.271979	-0.0103583	-1.10937
-921	0.107933	0.272613	-0.00787705	-1.10489
-920	0.109118	0.273274	-0.00545789	-1.10006
-919	0.110343	0.273905	-0.00311171	-1.09496
-918	0.111656	0.274521	-0.000810379	-1.08956
-917	0.112913	0.275087	0.0014475	-1.08379
-916	0.114004	0.275585	0.00364515	-1.07785
-915	0.114957	0.275963	0.00574756	-1.07164
-914	0.115806	0.27611	0.00774477	-1.06522
-913	0.116421	0.276099	0.00967219	-1.05856
-912	0.116874	0.275884	0.0114808	-1.0516
-911	0.11717	0.275457	0.0131901	-1.04436
-910	0.11726	0.27485	0.0147793	-1.03699
-909	0.117173	0.274003	0.01626	-1.02954
-908	0.116955	0.272992	0.0176375	-1.02199
-907	0.116677	0.271809	0.0188757	-1.01438
-906	0.116261	0.270468	0.0199028	-1.00674
-905	0.115713	0.268996	0.020758	-0.999008
-904	0.115059	0.267389	0.0215152	-0.991247
-903	0.114319	0.265693	0.0221478	-0.983452
-902	0.113527	0.264001	0.0226546	-0.97564
-901	0.112565	0.262316	0.0230113	-0.967799
-900	0.111457	0.260649	0.0232189	-0.959974
-899	0.110221	0.258992	0.0232941	-0.952094
-898	0.108835	0.257312	0.0232043	-0.944197
-897	0.107261	0.25565	0.0229524	-0.936286
-896	0.105515	0.253989	0.0226143	-0.928405
-895	0.103534	0.252313	0.0221055	-0.92051
-894	0.101278	0.250573	0.021418	-0.912559
-893	0.0988116	0.248848	0.020533	-0.904621
-892	0.0960445	0.24706	0.0193969	-0.896701
-891	0.0930206	0.245222	0.0179759	-0.888734
-890	0.0897077	0.24332	0.0162717	-0.880755
-889	0.0861765	0.24138	0.0143069	-0.872771
-888	0.082478	0.239321	0.0121516	-0.864817
-887	0.0786561	0.2371	0.00973672	-0.856855
-886	0.0747448	0.234768	0.00712349	-0.848858
-885	0.0707364	0.232311	0.00429972	-0.840743
-884	0.0667693	0.229751	0.00128736	-0.83247
-883	0.0629117	0.227128	-0.00188881	-0.824076
-882	0.0591549	0.224505	-0.00525284	-0.815551
-881	0.0555293	0.221962	-0.00878139	-0.806867
-880	0.0520045	0.219499	-0.0124386	-0.798133
-879	0.0485968	0.217168	-0.016255	-0.789222
-878	0.0452908	0.214969	-0.020224	-0.78026
-877	0.0420353	0.212883	-0.0243162	-0.771283
-876	0.0388095	0.211021	-0.0284875	-0.762361
-875	0.0356938	0.209298	-0.0327872	-0.75343
-874	0.0325876	0.2078	-0.0371424	-0.744505
-873	0.0295987	0.206474	-0.0416492	-0.73567
-872	0.0267673	0.205221	-0.0462898	-0.726872
-871	0.0240537	0.20415	-0.0510598	-0.718075
-870	0.0214193	0.203254	-0.0559466	-0.709235
-869	0.0188466	0.202511	-0.0609307	-0.700477
-868	0.016371	0.201859	-0.0660055	-0.691723
-867	0.0140138	0.20137	-0.0711593	-0.683007
-866	0.0117577	0.201041	-0.0763491	-0.674311
-865	0.00959783	0.200839	-0.0815423	-0.665562
-864	0.00751553	0.200781	-0.0867807	-0.656819
-863	0.00550714	0.200863	-0.0920413	-0.648053
-862	0.00358429	0.201048	-0.0973436	-0.63933
-861	0.00168697	0.201295	-0.10266	-0.630638
-860	-0.000205452	0.201594	-0.107911	-0.621929
-859	-0.00202833	0.20195	-0.113154	-0.613154
-858	-0.00374255	0.202351	-0.118361	-0.604152
-857	-0.00545919	0.202818	-0.123595	-0.594907
-856	-0.00714837	0.203275	-0.128862	-0.585444
-855	-0.00879257	0.203779	-0.134124	-0.575751
-854	-0.0103995	0.204355	-0.139336	-0.565863
-853	-0.0119451	0.204927	-0.144474	-0.555812
-852	-0.0134672	0.205522	-0.149583	-0.545617
-851	-0.0149064	0.206149	-0.154701	-0.535278
-850	-0.0163186	0.206786	-0.159865	-0.524811
-849	-0.0177101	0.207316	-0.165038	-0.514158
-848	-0.0190797	0.20767	-0.17022	-0.503386
-847	-0.0204062	0.207854	-0.17547	-0.492554
-846	-0.0216795	0.207943	-0.180811	-0.481739
-845	-0.0229153	0.207881	-0.186257	-0.470971
-844	-0.0241297	0.207638	-0.191798	-0.460178
-843	-0.0254429	0.207284	-0.197439	-0.449459
-842	-0.026799	0.206871	-0.203154	-0.438925
-841	-0.0281647	0.20628	-0.208935	-0.428613
-840	-0.0295258	0.205526	-0.214742	-0.418458
-839	-0.030896	0.204666	-0.220622	-0.408503
-838	-0.0322732	0.203623	-0.226583	-0.398707
-837	-0.0336658	0.202457	-0.232599	-0.389148
-836	-0.0350139	0.201165	-0.238747	-0.379852
-835	-0.0362222	0.199725	-0.24497	-0.370796
-834	-0.0372782	0.198161	-0.251257	-0.362009
-833	-0.0382046	0.196575	-0.257613	-0.353404
-832	-0.0390079	0.194932	-0.264028	-0.345055
-831	-0.0396762	0.193268	-0.270472	-0.336886
-830	-0.0402484	0.191594	-0.276924	-0.32893
-829	-0.0406879	0.18988	-0.283344	-0.321179
-828	-0.0410366	0.188131	-0.289769	-0.31353
-827	-0.0412705	0.186393	-0.296213	-0.305998
-826	-0.0414367	0.184668	-0.302636	-0.298634
-825	-0.0414775	0.182911	-0.309073	-0.291392
-824	-0.0414592	0.181157	-0.315516	-0.284147
-823	-0.0413312	0.179429	-0.321932	-0.276869
-822	-0.0411527	0.177698	-0.328263	-0.269549
-821	-0.0409183	0.175998	-0.334444	-0.262209
-820	-0.0406275	0.174349	-0.340457	-0.254838
-819	-0.0402669	0.17277	-0.346306	-0.24744
-818	-0.0398611	0.171223	-0.352071	-0.240009
-817	-0.0394392	0.1697	-0.357637	-0.232574
-816	-0.0389918	0.168092	-0.363018	-0.225089
-815	-0.0385571	0.16648	-0.368219	-0.217562
-814	-0.0381064	0.164802	-0.373297	-0.210031
-813	-0.037596	0.163142	-0.378162	-0.202498
-812	-0.0371003	0.161436	-0.382885	-0.194886
-811	-0.0365582	0.159722	-0.387515	-0.187273
-810	-0.0360495	0.15787	-0.3919	-0.179642
-809	-0.0355078	0.155888	-0.396095	-0.171983
-808	-0.0349176	0.153826	-0.400093	-0.164336
-807	-0.0343451	0.15167	-0.403909	-0.156663
-806	-0.0338273	0.149457	-0.407565	-0.148853
-805	-0.0333891	0.147147	-0.411066	-0.140887
-804	-0.0328418	0.14481	-0.414493	-0.132829
-803	-0.0321482	0.142453	-0.417878	-0.124642
-802	-0.0313003	0.140052	-0.421154	-0.116332
-801	-0.0303	0.137528	-0.424342	-0.107928
-800	-0.0291495	0.134878	-0.42746	-0.0994999
-799	-0.0278555	0.132168	-0.430487	-0.0910634
-798	-0.0265493	0.129356	-0.433485	-0.0826208
-797	-0.0252857	0.1264	-0.436362	-0.0741919
-796	-0.0240898	0.12337	-0.439081	-0.0657612
-795	-0.0229481	0.120244	-0.441745	-0.0573541
-794	-0.0218418	0.117058	-0.444314	-0.0489441
-793	-0.0208077	0.113808	-0.446804	-0.0405441
-792	-0.0198119	0.110498	-0.449217	-0.0321434
-791	-0.0188524	0.107221	-0.451551	-0.0237499
-790	-0.0179427	0.104008	-0.453819	-0.015352
-789	-0.0170798	0.100897	-0.455953	-0.00693846
-788	-0.0162576	0.097838	-0.457936	0.00148981
-787	-0.0154808	0.0947937	-0.459829	0.00988701
-786	-0.0147264	0.0916678	-0.461618	0.0183182
-785	-0.0140184	0.0885761	-0.463171	0.026762
-784	-0.013353	0.0854765	-0.464561	0.035191
-783	-0.0127153	0.0823885	-0.465789	0.0436224
-782	-0.0120863	0.079294	-0.466865	0.0520088
-781	-0.0114135	0.0761757	-0.467721	0.0602023
-780	-0.010798	0.0730851	-0.468342	0.0682274
-779	-0.0102226	0.0699017	-0.468787	0.0760952
-778	-0.00970695	0.0667395	-0.469026	0.0838091
-777	-0.00918606	0.063573	-0.469085	0.0913482
-776	-0.00871848	0.0603499	-0.468996	0.0987037
-775	-0.00828443	0.0570894	-0.46878	0.105939
-774	-0.00786433	0.0538191	-0.468431	0.112986
-773	-0.00748361	0.0505128	-0.467892	0.119738
-772	-0.00708837	0.04722	-0.467232	0.126073
-771	-0.00670679	0.0439153	-0.466464	0.132027
-770	-0.00634635	0.0405369	-0.465592	0.137537
-769	-0.00599999	0.0370856	-0.464631	0.14264
-768	-0.0057042	0.0335199	-0.463542	0.147415
-767	-0.00538853	0.0298123	-0.462352	0.151809
-766	-0.00506448	0.0259798	-0.461108	0.155912
-765	-0.00475978	0.0220818	-0.459778	0.159687
-764	-0.0044886	0.0180846	-0.458366	0.163077
-763	-0.00424766	0.0140496	-0.456839	0.166164
-762	-0.00390742	0.00995152	-0.455137	0.168963
-761	-0.00358064	0.00582589	-0.453293	0.171546
-760	-0.00322751	0.00171985	-0.451246	0.173988
-759	-0.0028189	-0.00242061	-0.449015	0.17627
-758	-0.00240178	-0.00656804	-0.446612	0.178353
-757	-0.00199692	-0.0107472	-0.444035	0.180325
-756	-0.00155357	-0.0148787	-0.441301	0.182131
-755	-0.00111049	-0.0190822	-0.438419	0.183915
-754	-0.000678254	-0.0232404	-0.435405	0.185595
-753	-0.000172809	-0.0273239	-0.43228	0.18715
-752	0.000333346	-0.0313981	-0.429004	0.188621
-751	0.000774426	-0.035429	-0.425638	0.190052
-750	0.00110925	-0.039424	-0.422165	0.191363
-749	0.00137734	-0.0433571	-0.418576	0.192676
-748	0.00141399	-0.0472853	-0.414859	0.193888
-747	0.0012332	-0.0511938	-0.411056	0.195086
-746	0.000920214	-0.0550517	-0.407125	0.196178
-745	0.000447507	-0.0588695	-0.403102	0.197015
-744	-2.38518e-05	-0.0626593	-0.398973	0.197653
-743	-0.000464275	-0.0664384	-0.394758	0.198119
-742	-0.000726968	-0.0701976	-0.390487	0.19843
-741	-0.000750187	-0.0739284	-0.386165	0.198544
-740	-0.000608549	-0.0776894	-0.381764	0.198443
-739	-0.000299258	-0.081454	-0.377294	0.198222
-738	0.000171922	-0.0851516	-0.372705	0.197878
-737	0.000839256	-0.0888621	-0.368031	0.197337
-736	0.00158343	-0.0925729	-0.36329	0.196603
-735	0.00242203	-0.096153	-0.358427	0.195761
-734	0.00335157	-0.0996757	-0.353486	0.194837
-733	0.00436231	-0.103105	-0.348443	0.193827
-732	0.00541816	-0.106473	-0.343343	0.192709
-731	0.00658428	-0.109736	-0.338187	0.191399
-730	0.00782307	-0.112942	-0.332941	0.190015
-729	0.00911156	-0.116155	-0.327567	0.188539
-728	0.0105877	-0.11935	-0.322053	0.18699
-727	0.0122776	-0.122553	-0.316421	0.185355
-726	0.014221	-0.125716	-0.310644	0.183641
-725	0.0163795	-0.128807	-0.304718	0.181866
-724	0.0187513	-0.131871	-0.298714	0.180067
-723	0.0213819	-0.134866	-0.29271	0.178215
-722	0.0242625	-0.137819	-0.286731	0.176326
-721	0.0273695	-0.140743	-0.280772	0.174456
-720	0.0307226	-0.143578	-0.274817	0.172668
-719	0.0342921	-0.146383	-0.268833	0.170943
-718	0.0380866	-0.149097	-0.262898	0.16929
-717	0.0420472	-0.15176	-0.256946	0.167695
-716	0.0461903	-0.154369	-0.251013	0.166174
-715	0.0504965	-0.156956	-0.245048	0.164687
-714	0.0549592	-0.159515	-0.239119	0.163258
-713	0.0595173	-0.162023	-0.23322	0.161888
-712	0.0642257	-0.164528	-0.22734	0.160577
-711	0.0690741	-0.167019	-0.221513	0.1593
-710	0.0740376	-0.169495	-0.215685	0.15802
-709	0.0790963	-0.171946	-0.209904	0.15682
-708	0.0843054	-0.174364	-0.204008	0.155649
-707	0.0896399	-0.176777	-0.198039	0.154508
-706	0.0950522	-0.179169	-0.192033	0.153384
-705	0.100548	-0.181538	-0.185924	0.152262
-704	0.106106	-0.18388	-0.179671	0.151167
-703	0.111796	-0.186103	-0.173271	0.150102
-702	0.117553	-0.188213	-0.166758	0.149061
-701	0.123384	-0.190184	-0.160111	0.148058
-700	0.129235	-0.191953	-0.153391	0.147073
-699	0.135148	-0.19357	-0.146568	0.146122
-698	0.141074	-0.194991	-0.139679	0.145177
-697	0.147081	-0.196262	-0.132718	0.144251
-696	0.153202	-0.197357	-0.125769	0.143335
-695	0.159456	-0.198211	-0.118902	0.142442
-694	0.165825	-0.198818	-0.11211	0.14157
-693	0.172325	-0.199188	-0.105433	0.140693
-692	0.178924	-0.199319	-0.098878	0.139841
-691	0.185607	-0.199235	-0.0925291	0.139002
-690	0.192395	-0.199056	-0.0863306	0.13817
-689	0.199277	-0.198738	-0.0802771	0.137356
-688	0.206217	-0.1983	-0.0744029	0.136535
-687	0.213276	-0.19782	-0.0686685	0.135777
-686	0.220424	-0.197304	-0.0630923	0.135092
-685	0.227624	-0.196721	-0.0576636	0.134497
-684	0.234873	-0.196004	-0.0524094	0.133995
-683	0.242171	-0.195224	-0.0472729	0.133588
-682	0.249542	-0.194373	-0.0422714	0.133237
-681	0.25693	-0.193486	-0.0374616	0.132968
-680	0.264308	-0.192552	-0.0327498	0.132768
-679	0.27168	-0.191554	-0.0281731	0.132609
-678	0.279028	-0.190506	-0.0237235	0.132673
-677	0.286371	-0.189446	-0.0194106	0.133135
-676	0.29374	-0.188398	-0.0151999	0.133997
-675	0.301093	-0.187288	-0.0111239	0.135189
-674	0.308422	-0.186195	-0.00712521	0.136714
-673	0.315569	-0.185152	-0.00317271	0.13853
-672	0.322386	-0.184078	0.000773228	0.140692
-671	0.32885	-0.182986	0.00472257	0.143225
-670	0.33495	-0.18188	0.00862912	0.146124
-669	0.340727	-0.180686	0.0124516	0.149403
-668	0.346143	-0.179391	0.0161522	0.153052
-667	0.351295	-0.178019	0.019785	0.157176
-666	0.356154	-0.17663	0.0233124	0.161811
-665	0.360744	-0.175219	0.0267491	0.166941
-664	0.3651	-0.173716	0.0301294	0.172473
-663	0.369209	-0.172173	0.0334217	0.178489
-662	0.373133	-0.17055	0.0366387	0.184771
-661	0.376911	-0.168816	0.0398136	0.191228
-660	0.380495	-0.166968	0.0429106	0.197836
-659	0.383817	-0.165039	0.0459172	0.204618
-658	0.386942	-0.16317	0.0488345	0.211585
-657	0.389967	-0.161364	0.0516707	0.21865
-656	0.392827	-0.159617	0.0543607	0.225908
-655	0.39555	-0.157923	0.0569134	0.23331
-654	0.398182	-0.156299	0.0593351	0.240877
-653	0.400668	-0.154698	0.0616087	0.248649
-652	0.403078	-0.153134	0.0637236	0.256609
-651	0.405286	-0.151634	0.0656134	0.264787
-650	0.407384	-0.150179	0.0673894	0.273075
-649	0.40936	-0.148814	0.0690362	0.281532
-648	0.411181	-0.147507	0.0705726	0.290068
-647	0.412831	-0.146236	0.0720246	0.298742
-646	0.414088	-0.145041	0.0734116	0.307538
-645	0.414983	-0.143973	0.0747022	0.316378
-644	0.415432	-0.143029	0.0759561	0.325301
-643	0.415376	-0.142118	0.0771182	0.334392
-642	0.414863	-0.141255	0.0781917	0.343462
-641	0.413853	-0.140456	0.0791947	0.352628
-640	0.41246	-0.139624	0.0801417	0.361872
-639	0.410671	-0.138816	0.0810356	0.371094
-638	0.408539	-0.138044	0.0818597	0.380444
-637	0.406106	-0.137271	0.0826584	0.389815
-636	0.403389	-0.136384	0.0833894	0.399186
-635	0.400301	-0.135371	0.0841452	0.408671
-634	0.396939	-0.13437	0.0848517	0.418186
-633	0.393234	-0.1333	0.0854541	0.427649
-632	0.389333	-0.132221	0.0859774	0.437085
-631	0.385218	-0.131079	0.0864355	0.446563
-630	0.380958	-0.129867	0.0868876	0.456191
-629	0.376424	-0.128578	0.0872851	0.46586
-628	0.371613	-0.127224	0.0876577	0.47555
-627	0.366515	-0.125744	0.0880281	0.485229
-626	0.361251	-0.124156	0.0883587	0.494968
-625	0.355848	-0.122504	0.0886325	0.504622
-624	0.350385	-0.120763	0.0888841	0.514303
-623	0.345056	-0.118877	0.089141	0.523955
-622	0.339814	-0.116862	0.089362	0.533648
-621	0.334618	-0.114813	0.0896144	0.543353
-620	0.329503	-0.112656	0.0898792	0.553066
-619	0.324415	-0.110424	0.0900625	0.562739
-618	0.319423	-0.108145	0.09014	0.572469
-617	0.314439	-0.105858	0.090025	0.582401
-616	0.309348	-0.103506	0.089693	0.592349
-615	0.30419	-0.10118	0.0891491	0.602244
-614	0.299041	-0.0988062	0.0883713	0.612065
-613	0.293846	-0.0964311	0.087295	0.621825
-612	0.288583	-0.0940581	0.085866	0.631472
-611	0.283267	-0.0916879	0.0841889	0.640908
-610	0.277883	-0.0892829	0.0822053	0.650346
-609	0.272468	-0.0868597	0.0799398	0.659662
-608	0.26693	-0.0843903	0.0774042	0.668933
-607	0.261394	-0.0819512	0.0746464	0.678154
-606	0.255857	-0.0795075	0.0716597	0.687285
-605	0.25022	-0.0770848	0.068549	0.696376
-604	0.244562	-0.0746639	0.0652734	0.705446
-603	0.238844	-0.0722659	0.0618158	0.714419
-602	0.233089	-0.069842	0.0581998	0.723293
-601	0.227253	-0.0673942	0.0544615	0.732064
-600	0.22136	-0.0649397	0.0505935	0.74069
-599	0.215392	-0.0624866	0.0466267	0.749206
-598	0.209378	-0.0600429	0.0426213	0.757638
-597	0.203358	-0.057607	0.0385891	0.765933
-596	0.197328	-0.0552027	0.0345075	0.774192
-595	0.191221	-0.0528132	0.0303969	0.782373
-594	0.185076	-0.0504286	0.0262569	0.790446
-593	0.178921	-0.0481295	0.0220992	0.798483
-592	0.172724	-0.0460036	0.0179585	0.806463
-591	0.16649	-0.0440806	0.0138295	0.814261
-590	0.160223	-0.0423045	0.00971972	0.821915
-589	0.153879	-0.0406847	0.00565351	0.829417
-588	0.147429	-0.0392373	0.00161524	0.836684
-587	0.140881	-0.037968	-0.00241825	0.843762
-586	0.134233	-0.0368825	-0.00641784	0.850674
-585	0.127522	-0.0358747	-0.0103924	0.857493
-584	0.120709	-0.0349355	-0.0143226	0.864037
-583	0.113827	-0.0340402	-0.0182163	0.870089
-582	0.106912	-0.0331092	-0.0220882	0.875753
-581	0.0999137	-0.0320915	-0.025912	0.881041
-580	0.0927925	-0.0309735	-0.0297325	0.885987
-579	0.0856158	-0.029723	-0.0335749	0.890605
-578	0.0783888	-0.0284409	-0.0374003	0.894965
-577	0.0711139	-0.0270501	-0.0411771	0.899241
-576	0.0637909	-0.0255699	-0.0448868	0.903512
-575	0.0564302	-0.0240014	-0.0485182	0.907742
-574	0.0490243	-0.0223093	-0.0520986	0.911921
-573	0.0416333	-0.0205362	-0.0556403	0.916119
-572	0.0343027	-0.0186391	-0.0591499	0.920306
-571	0.0269933	-0.0165922	-0.0625952	0.924391
-570	0.0197446	-0.0144943	-0.0659942	0.928319
-569	0.0125085	-0.0123419	-0.0693767	0.932144
-568	0.0052629	-0.0101998	-0.0726982	0.935875
-567	-0.0020603	-0.00801881	-0.075977	0.939476
-566	-0.009523	-0.00581303	-0.0792529	0.942933
-565	-0.0171175	-0.00358929	-0.0824951	0.946195
-564	-0.0248679	-0.00133488	-0.0857053	0.949355
-563	-0.0327288	0.000892994	-0.0888764	0.95238
-562	-0.0406412	0.00317156	-0.0920383	0.955153
-561	-0.048557	0.00544617	-0.0951714	0.957437
-560	-0.0564741	0.00774746	-0.0982857	0.95943
-559	-0.0644743	0.0100526	-0.101381	0.961095
-558	-0.0726412	0.012334	-0.104479	0.962408
-557	-0.0809026	0.0146678	-0.107556	0.963494
-556	-0.0893342	0.0170437	-0.110627	0.964216
-555	-0.0979217	0.0193733	-0.113689	0.964738
-554	-0.106559	0.0217346	-0.116766	0.965022
-553	-0.115254	0.0241069	-0.119803	0.965122
-552	-0.1241	0.0264739	-0.122829	0.964964
-551	-0.132996	0.0288366	-0.125818	0.964595
-550	-0.141947	0.0312371	-0.128736	0.963975
-549	-0.150984	0.033728	-0.131582	0.963123
-548	-0.160104	0.036239	-0.134359	0.961926
-547	-0.169396	0.0387535	-0.137092	0.960432
-546	-0.178811	0.0412998	-0.139773	0.958732
-545	-0.188119	0.0438528	-0.142421	0.956611
-544	-0.197308	0.0464342	-0.145015	0.954112
-543	-0.20644	0.0490658	-0.147557	0.951131
-542	-0.215453	0.0517278	-0.150053	0.947575
-541	-0.224338	0.0544082	-0.152517	0.943615
-540	-0.233066	0.0571493	-0.154963	0.939222
-539	-0.241527	0.0599633	-0.157367	0.934422
-538	-0.249762	0.062826	-0.159758	0.929096
-537	-0.257865	0.0657251	-0.162103	0.923323
-536	-0.265732	0.0685704	-0.164447	0.917256
-535	-0.273392	0.071391	-0.166744	0.910836
-534	-0.280853	0.0741808	-0.168971	0.904109
-533	-0.288139	0.0769292	-0.171117	0.897014
-532	-0.295268	0.0796254	-0.173188	0.889656
-531	-0.30226	0.0821646	-0.175195	0.882078
-530	-0.309117	0.0846085	-0.177096	0.874222
-529	-0.315703	0.0869768	-0.178812	0.866057
-528	-0.322154	0.089306	-0.180327	0.857697
-527	-0.328233	0.0915818	-0.181688	0.849066
-526	-0.334095	0.0938357	-0.182881	0.84016
-525	-0.339675	0.0960594	-0.183848	0.830975
-524	-0.344907	0.0983117	-0.184576	0.821379
-523	-0.349861	0.100576	-0.185097	0.811431
-522	-0.354598	0.102835	-0.185421	0.801224
-521	-0.359143	0.105097	-0.18553	0.790785
-520	-0.363492	0.107332	-0.185463	0.780108
-519	-0.367658	0.109554	-0.185198	0.769198
-518	-0.37164	0.111821	-0.184753	0.758076
-517	-0.375483	0.114086	-0.184136	0.74671
-516	-0.379162	0.116335	-0.183375	0.735125
-515	-0.382678	0.118593	-0.182462	0.723385
-514	-0.386115	0.120848	-0.181419	0.711525
-513	-0.389421	0.123127	-0.180215	0.699501
-512	-0.392612	0.125464	-0.178808	0.687366
-511	-0.39561	0.127852	-0.177217	0.675112
-510	-0.398496	0.130266	-0.175375	0.662718
-509	-0.401206	0.132677	-0.173302	0.650216
-508	-0.403695	0.135105	-0.171092	0.637658
-507	-0.406039	0.137485	-0.168698	0.625027
-506	-0.408217	0.139792	-0.166209	0.612205
-505	-0.410273	0.142051	-0.163575	0.599318
-504	-0.412199	0.144207	-0.160848	0.586244
-503	-0.413983	0.146211	-0.157983	0.573081
-502	-0.415581	0.148053	-0.155021	0.559901
-501	-0.417099	0.149807	-0.151937	0.546669
-500	-0.418593	0.151528	-0.148708	0.533483
-499	-0.420087	0.153215	-0.145346	0.520336
-498	-0.421563	0.154915	-0.141887	0.507175
-497	-0.422934	0.156621	-0.13835	0.494076
-496	-0.424327	0.158293	-0.134706	0.481013
-495	-0.425723	0.159904	-0.130941	0.467975
-494	-0.427119	0.1614	-0.127104	0.455097
-493	-0.428503	0.162791	-0.123163	0.44244
-492	-0.429856	0.16413	-0.119172	0.430008
-491	-0.431154	0.165403	-0.115116	0.417929
-490	-0.432367	0.166597	-0.111006	0.406179
-489	-0.43353	0.167739	-0.106795	0.394777
-488	-0.434685	0.168858	-0.10253	0.383696
-487	-0.43579	0.169926	-0.0982376	0.372944
-486	-0.436831	0.171032	-0.0938893	0.36253
-485	-0.437765	0.172206	-0.08947	0.352521
-484	-0.438622	0.173415	-0.0849666	0.34293
-483	-0.439319	0.174637	-0.0803819	0.333717
-482	-0.439916	0.175885	-0.0757651	0.324866
-481	-0.440353	0.17715	-0.0710832	0.316402
-480	-0.44055	0.178372	-0.066356	0.308252
-479	-0.440491	0.179573	-0.0615647	0.300411
-478	-0.440096	0.180745	-0.0567371	0.292856
-477	-0.439282	0.181857	-0.051946	0.285557
-476	-0.438067	0.182933	-0.0471396	0.278537
-475	-0.436497	0.183895	-0.0423048	0.271761
-474	-0.434593	0.184706	-0.0374964	0.265221
-473	-0.432363	0.185378	-0.0327508	0.258916
-472	-0.429859	0.185923	-0.0280755	0.252775
-471	-0.427066	0.186358	-0.0234001	0.246675
-470	-0.424024	0.186687	-0.0187478	0.240535
-469	-0.420672	0.186885	-0.0141359	0.234391
-468	-0.417105	0.187009	-0.00956847	0.228246
-467	-0.413311	0.18697	-0.00502085	0.22206
-466	-0.409306	0.186803	-0.000535813	0.21586
-465	-0.405147	0.186532	0.00393281	0.209657
-464	-0.4008	0.186207	0.00835807	0.203517
-463	-0.396233	0.185808	0.0127388	0.19752
-462	-0.391489	0.185329	0.0170955	0.19163
-461	-0.386626	0.184778	0.0214527	0.18585
-460	-0.381699	0.184127	0.0257714	0.180186
-459	-0.376686	0.183415	0.0301079	0.174606
-458	-0.37161	0.182617	0.0344433	0.169127
-457	-0.366431	0.181747	0.0386947	0.163742
-456	-0.36116	0.180854	0.0428752	0.15843
-455	-0.355856	0.179939	0.0469245	0.1533
-454	-0.350536	0.178992	0.0508831	0.148452
-453	-0.345163	0.178004	0.0547009	0.14382
-452	-0.33978	0.176952	0.0583707	0.139457
-451	-0.334319	0.175932	0.0618344	0.135311
-450	-0.328832	0.174899	0.0651227	0.131397
-449	-0.323354	0.17388	0.0682632	0.127918
-448	-0.317833	0.172903	0.0712715	0.124847
-447	-0.312291	0.171896	0.0742004	0.122197
-446	-0.306765	0.170929	0.0770073	0.119908
-445	-0.301175	0.170022	0.0797105	0.118024
-444	-0.295658	0.169132	0.0822954	0.116626
-443	-0.290212	0.168269	0.0847639	0.115739
-442	-0.284865	0.167382	0.0870193	0.115281
-441	-0.279621	0.166497	0.0891358	0.115243
-440	-0.274459	0.165589	0.0910875	0.115542
-439	-0.269325	0.164664	0.092798	0.116271
-438	-0.264293	0.163732	0.0942872	0.117336
-437	-0.25935	0.162819	0.0955967	0.118705
-436	-0.254409	0.161919	0.0966855	0.120566
-435	-0.24958	0.161053	0.0975849	0.122823
-434	-0.244763	0.160229	0.0983087	0.125504
-433	-0.239977	0.159355	0.098858	0.128532
-432	-0.235125	0.158505	0.0992108	0.13192
-431	-0.23021	0.157715	0.0993864	0.135667
-430	-0.225276	0.156916	0.0993744	0.139712
-429	-0.220302	0.156177	0.0991351	0.144194
-428	-0.215294	0.155495	0.0987088	0.149099
-427	-0.210269	0.154895	0.0980902	0.154483
-426	-0.205187	0.15433	0.097279	0.16018
-425	-0.200105	0.153797	0.0963333	0.166286
-424	-0.195021	0.153344	0.0952517	0.172661
-423	-0.189932	0.152952	0.094041	0.179421
-422	-0.184823	0.15258	0.092714	0.186509
-421	-0.179703	0.15225	0.0912659	0.19386
-420	-0.174523	0.151958	0.0897128	0.201508
-419	-0.169407	0.151724	0.088062	0.209345
-418	-0.164424	0.151618	0.0863265	0.217377
-417	-0.159589	0.151628	0.0845448	0.225646
-416	-0.154913	0.151764	0.0827001	0.234101
-415	-0.15036	0.152027	0.0807486	0.242732
-414	-0.145912	0.152391	0.078687	0.251552
-413	-0.14155	0.152911	0.0765184	0.260522
-412	-0.137279	0.15351	0.0742554	0.26961
-411	-0.133098	0.154193	0.0719366	0.278881
-410	-0.129004	0.15494	0.0695911	0.288121
-409	-0.125055	0.155771	0.0672204	0.297357
-408	-0.121168	0.156667	0.064771	0.306526
-407	-0.117373	0.15762	0.0622132	0.315665
-406	-0.113693	0.158618	0.0595752	0.324845
-405	-0.110065	0.159665	0.0568832	0.334017
-404	-0.106556	0.160786	0.0540909	0.34309
-403	-0.103158	0.161935	0.0511463	0.352136
-402	-0.099828	0.163112	0.0480637	0.361247
-401	-0.0965781	0.164304	0.0448791	0.370467
-400	-0.0934258	0.165495	0.041629	0.379852
-399	-0.0903455	0.166671	0.0383008	0.38924
-398	-0.0873163	0.167853	0.0349456	0.398634
-397	-0.0843516	0.169012	0.0315463	0.408044
-396	-0.0814803	0.170173	0.0281103	0.417486
-395	-0.0786364	0.171326	0.0246419	0.426999
-394	-0.0758485	0.172444	0.0210616	0.436519
-393	-0.0730978	0.173417	0.0174482	0.446029
-392	-0.0703837	0.174277	0.013776	0.45554
-391	-0.0677209	0.175012	0.0100931	0.465086
-390	-0.0651333	0.175645	0.00640271	0.474621
-389	-0.0626097	0.176179	0.00278335	0.484179
-388	-0.0601486	0.176629	-0.00073771	0.493724
-387	-0.0577938	0.177035	-0.00420173	0.503293
-386	-0.0555139	0.177361	-0.00763199	0.512917
-385	-0.053321	0.177629	-0.0110059	0.522445
-384	-0.0512352	0.177785	-0.0143833	0.531826
-383	-0.0491959	0.177859	-0.0176944	0.541055
-382	-0.047246	0.177875	-0.0209496	0.55002
-381	-0.045375	0.17783	-0.0240713	0.558736
-380	-0.0436029	0.177811	-0.0271016	0.567112
-379	-0.041834	0.177869	-0.0300621	0.575148
-378	-0.0400399	0.177976	-0.032914	0.582896
-377	-0.0382646	0.178143	-0.0356549	0.590388
-376	-0.0364515	0.17833	-0.0383912	0.597614
-375	-0.0346199	0.178513	-0.0411213	0.60453
-374	-0.0327496	0.178704	-0.0438822	0.610987
-373	-0.0308403	0.178951	-0.0466828	0.617002
-372	-0.0289065	0.179245	-0.0495082	0.622468
-371	-0.0269432	0.179545	-0.052333	0.627421
-370	-0.0249703	0.179833	-0.0551722	0.631849
-369	-0.0231434	0.180125	-0.0580146	0.635856
-368	-0.0214336	0.180406	-0.0608701	0.639417
-367	-0.0198491	0.180706	-0.063693	0.642564
-366	-0.01827	0.181023	-0.0664896	0.645305
-365	-0.016729	0.181361	-0.069166	0.647702
-364	-0.0151501	0.181707	-0.0716707	0.649686
-363	-0.0135824	0.182049	-0.0739966	0.651208
-362	-0.0120121	0.182419	-0.0761603	0.652328
-361	-0.0104938	0.182775	-0.0781889	0.65305
-360	-0.0090214	0.183126	-0.0800567	0.653449
-359	-0.00761024	0.18349	-0.081802	0.65348
-358	-0.00635653	0.183841	-0.0834782	0.653159
-357	-0.00516877	0.184184	-0.0850266	0.652591
-356	-0.00414896	0.184605	-0.0865062	0.651744
-355	-0.00319934	0.185073	-0.0878535	0.650606
-354	-0.00233442	0.185537	-0.0891453	0.649253
-353	-0.00155589	0.185998	-0.0903917	0.64763
-352	-0.000850409	0.18642	-0.0915794	0.645819
-351	-0.000252922	0.186796	-0.0926762	0.643705
-350	0.000261843	0.187136	-0.0936513	0.641153
-349	0.000624806	0.187388	-0.0945675	0.638249
-348	0.000874559	0.187553	-0.0954281	0.635029
-347	0.0010154	0.187628	-0.0961888	0.631427
-346	0.00103628	0.187632	-0.0968466	0.627525
-345	0.000886699	0.187592	-0.0973483	0.623386
-344	0.000614812	0.187482	-0.0977279	0.619162
-343	0.000289897	0.18732	-0.0979777	0.614891
-342	-0.000177066	0.187087	-0.0980702	0.610529
-341	-0.000680228	0.18685	-0.0980599	0.60614
-340	-0.00129308	0.186568	-0.0979301	0.601745
-339	-0.0020172	0.18625	-0.0977562	0.597453
-338	-0.00280057	0.185914	-0.0974197	0.593104
-337	-0.00366673	0.18552	-0.0969392	0.588817
-336	-0.00459153	0.185069	-0.0963246	0.584392
-335	-0.00560144	0.184619	-0.0955899	0.579831
-334	-0.00669739	0.184141	-0.0947438	0.575306
-333	-0.00780707	0.183647	-0.0938037	0.570672
-332	-0.0089801	0.183131	-0.092734	0.566004
-331	-0.0102416	0.18262	-0.0915206	0.561378
-330	-0.0115862	0.182168	-0.090208	0.556848
-329	-0.0129733	0.181777	-0.0888367	0.552504
-328	-0.0143356	0.181417	-0.0873745	0.548131
-327	-0.0156973	0.181106	-0.0858637	0.543769
-326	-0.0171145	0.180815	-0.0842645	0.539386
-325	-0.0185293	0.180545	-0.0825826	0.53502
-324	-0.0198298	0.180278	-0.0808331	0.530672
-323	-0.0210046	0.180061	-0.0790208	0.526373
-322	-0.0220708	0.179853	-0.0771657	0.522125
-321	-0.0230173	0.179661	-0.0752245	0.518021
-320	-0.0237911	0.179486	-0.0732032	0.514025
-319	-0.0243848	0.179293	-0.0711617	0.510151
-318	-0.0248566	0.179147	-0.0690455	0.506456
-317	-0.025185	0.179014	-0.0668481	0.50282
-316	-0.0254011	0.17888	-0.0646054	0.499167
-315	-0.0254976	0.178766	-0.0623793	0.49553
-314	-0.0254899	0.178693	-0.0600851	0.491999
-313	-0.0253975	0.178681	-0.0577433	0.48835
-312	-0.0251878	0.178744	-0.0553828	0.48465
-311	-0.0249058	0.178878	-0.0530424	0.480915
-310	-0.0245497	0.179107	-0.0506889	0.477185
-309	-0.0241136	0.179408	-0.0483346	0.47338
-308	-0.0235644	0.179794	-0.0460098	0.469538
-307	-0.0229771	0.18024	-0.0437201	0.465675
-306	-0.0223253	0.18075	-0.0414473	0.461635
-305	-0.0216302	0.181309	-0.0391817	0.4574
-304	-0.0208563	0.181892	-0.0368595	0.453017
-303	-0.0200585	0.18249	-0.0345624	0.448505
-302	-0.0191817	0.183154	-0.0323323	0.443849
-301	-0.0182599	0.183835	-0.0301549	0.439099
-300	-0.01731	0.184538	-0.0280205	0.434263
-299	-0.0164722	0.185268	-0.0258755	0.429285
-298	-0.0156915	0.186035	-0.0237614	0.424179
-297	-0.0149141	0.186844	-0.0217072	0.419138
-296	-0.0140453	0.187653	-0.0196785	0.413975
-295	-0.0131392	0.18841	-0.0177141	0.408699
-294	-0.0122063	0.189097	-0.0157372	0.403379
-293	-0.0112534	0.189688	-0.0137323	0.397982
-292	-0.0102373	0.190196	-0.0116727	0.392548
-291	-0.00921698	0.19058	-0.00964168	0.387066
-290	-0.00821752	0.190864	-0.00754615	0.3815
-289	-0.00739604	0.191021	-0.00543861	0.375858
-288	-0.00663638	0.190987	-0.00329844	0.370145
-287	-0.00611134	0.190746	-0.00112042	0.364375
-286	-0.00574249	0.190386	0.0010968	0.358562
-285	-0.00552629	0.1899	0.00335491	0.352723
-284	-0.00550222	0.189329	0.0056549	0.346889
-283	-0.00561027	0.188619	0.00799789	0.340964
-282	-0.00584515	0.187785	0.0103291	0.335016
-281	-0.00632471	0.186785	0.0127307	0.329056
-280	-0.00687165	0.185608	0.0151627	0.323002
-279	-0.00753045	0.184266	0.0176476	0.316747
-278	-0.00825622	0.182759	0.0202042	0.310221
-277	-0.00911428	0.181059	0.0228362	0.303509
-276	-0.0101093	0.17922	0.0255502	0.296629
-275	-0.0111521	0.177195	0.0283544	0.289575
-274	-0.0122971	0.175006	0.0312463	0.282354
-273	-0.0134938	0.172649	0.0341418	0.275023
-272	-0.0147548	0.17017	0.0371635	0.267593
-271	-0.0160487	0.167567	0.0403521	0.26005
-270	-0.0173693	0.164855	0.0437281	0.252458
-269	-0.0188392	0.162011	0.0472783	0.244783
-268	-0.0203349	0.159065	0.0509434	0.237061
-267	-0.0217823	0.155969	0.0547609	0.22925
-266	-0.0232354	0.152702	0.0585731	0.221351
-265	-0.0246943	0.149237	0.0623957	0.213369
-264	-0.0261723	0.145577	0.0662701	0.205581
-263	-0.0276467	0.141724	0.0702036	0.198002
-262	-0.0290979	0.137687	0.0740037	0.190589
-261	-0.0304758	0.133486	0.0777086	0.183431
-260	-0.0317522	0.129122	0.0813209	0.176513
-259	-0.032949	0.124602	0.0848694	0.169787
-258	-0.034144	0.119947	0.0884131	0.163296
-257	-0.0352842	0.115147	0.0919238	0.156926
-256	-0.0364314	0.110278	0.0953825	0.150897
-255	-0.0375985	0.105309	0.0987659	0.145116
-254	-0.0387446	0.100278	0.102124	0.139663
-253	-0.0398328	0.0951363	0.105441	0.134531
-252	-0.0408537	0.0898747	0.108709	0.129632
-251	-0.0418313	0.0845001	0.111967	0.124982
-250	-0.0427603	0.079043	0.115235	0.120558
-249	-0.0436902	0.0734727	0.118446	0.116387
-248	-0.0446242	0.0677841	0.121635	0.112475
-247	-0.0456396	0.0619486	0.124756	0.10886
-246	-0.0465303	0.0559865	0.127755	0.105541
-245	-0.047183	0.049933	0.13068	0.102378
-244	-0.0476641	0.0437034	0.133493	0.0995424
-243	-0.0479681	0.0374247	0.136168	0.097012
-242	-0.0481924	0.0310232	0.138756	0.0948149
-241	-0.048242	0.0245112	0.141285	0.0928357
-240	-0.0481646	0.0178883	0.143714	0.0911748
-239	-0.0479617	0.011213	0.146144	0.0896527
-238	-0.0476497	0.00446394	0.148501	0.0884507
-237	-0.047205	-0.00240432	0.15083	0.0874083
-236	-0.0466066	-0.00926907	0.153003	0.0865909
-235	-0.0459688	-0.0162572	0.155091	0.0859514
-234	-0.0452343	-0.0232821	0.157096	0.0854573
-233	-0.0443001	-0.0303411	0.158992	0.0850456
-232	-0.0432791	-0.0374862	0.16082	0.0846985
-231	-0.0422682	-0.0446787	0.162619	0.0845362
-230	-0.0411364	-0.0519019	0.164416	0.0845176
-229	-0.0399557	-0.0591502	0.166112	0.0845746
-228	-0.0387115	-0.0664754	0.167774	0.0847853
-227	-0.0374527	-0.0738561	0.169296	0.0851477
-226	-0.0361368	-0.0812313	0.170718	0.0855604
-225	-0.0346831	-0.0886232	0.172095	0.0859672
-224	-0.0331688	-0.0960813	0.173388	0.0863718
-223	-0.0316196	-0.103618	0.174629	0.0867582
-222	-0.0300047	-0.111136	0.175861	0.0871424
-221	-0.0284116	-0.118659	0.177041	0.0875235
-220	-0.0267704	-0.126216	0.178184	0.0880029
-219	-0.0250758	-0.133759	0.17927	0.0884875
-218	-0.0231976	-0.141257	0.180339	0.0889887
-217	-0.0212848	-0.148712	0.181388	0.0894734
-216	-0.019322	-0.156103	0.18241	0.0898541
-215	-0.0173116	-0.163432	0.183442	0.0901131
-214	-0.0152879	-0.170696	0.184469	0.0902278
-213	-0.0132525	-0.177961	0.185532	0.0902569
-212	-0.0111939	-0.185234	0.186535	0.0901652
-211	-0.00909173	-0.192564	0.187555	0.0899718
-210	-0.00699973	-0.199942	0.188591	0.0896891
-209	-0.00489455	-0.207337	0.189596	0.0892953
-208	-0.00275657	-0.214772	0.190617	0.0888331
-207	-0.000593444	-0.222222	0.191658	0.0883607
-206	0.00157268	-0.229703	0.192668	0.0878474
-205	0.00374196	-0.237197	0.193601	0.0872798
-204	0.0059436	-0.244684	0.194499	0.0866252
-203	0.00814319	-0.252212	0.195286	0.0859086
-202	0.0103807	-0.259773	0.196047	0.0851626
-201	0.0126222	-0.267261	0.196749	0.0843819
-200	0.0148948	-0.274701	0.197425	0.0835069
-199	0.017205	-0.282102	0.198075	0.0825971
-198	0.0196456	-0.289461	0.198751	0.0816689
-197	0.0222264	-0.296723	0.199449	0.0807241
-196	0.0249568	-0.30388	0.200138	0.0797124
-195	0.0277747	-0.310902	0.200825	0.0786315
-194	0.0306009	-0.317761	0.201501	0.0775419
-193	0.0334373	-0.324466	0.202211	0.0764311
-192	0.0363029	-0.330926	0.202938	0.0752481
-191	0.039225	-0.337256	0.203625	0.0739054
-190	0.0421102	-0.343397	0.2043	0.0723108
-189	0.0450219	-0.349398	0.20499	0.0703506
-188	0.0479975	-0.355257	0.205655	0.0681276
-187	0.0510272	-0.361039	0.206367	0.0656469
-186	0.0540733	-0.366699	0.207118	0.0629294
-185	0.0571208	-0.372231	0.207878	0.0599658
-184	0.060165	-0.377646	0.208624	0.056665
-183	0.0633134	-0.382996	0.209375	0.0531041
-182	0.0666102	-0.388249	0.210132	0.0492512
-181	0.0699915	-0.393422	0.211004	0.0451231
-180	0.0734194	-0.398508	0.211869	0.04075
-179	0.0769299	-0.403479	0.212691	0.0361636
-178	0.0804461	-0.408331	0.213487	0.0313518
-177	0.0840191	-0.413063	0.214284	0.0263347
-176	0.0875762	-0.417677	0.215	0.0210757
-175	0.0910907	-0.422089	0.215753	0.0153878
-174	0.0946598	-0.426214	0.216493	0.00935225
-173	0.0982623	-0.42999	0.217196	0.00296265
-172	0.101898	-0.433532	0.217873	-0.00370979
-171	0.10545	-0.436807	0.218547	-0.0105839
-170	0.109038	-0.439856	0.219218	-0.017557
-169	0.112614	-0.442679	0.21981	-0.0246266
-168	0.1162	-0.445373	0.220346	-0.0316921
-167	0.11978	-0.447838	0.220849	-0.0387168
-166	0.123392	-0.450099	0.221343	-0.0457242
-165	0.126973	-0.452212	0.221798	-0.052704
-164	0.130567	-0.454094	0.222279	-0.0596376
-163	0.134046	-0.455839	0.222814	-0.0665319
-162	0.137511	-0.457472	0.223417	-0.0734159
-161	0.140963	-0.458929	0.224086	-0.0802381
-160	0.144351	-0.460272	0.224786	-0.0870633
-159	0.147674	-0.461465	0.225592	-0.0938706
-158	0.150922	-0.462466	0.226463	-0.100683
-157	0.154109	-0.463346	0.227511	-0.107418
-156	0.157231	-0.464129	0.228773	-0.114096
-155	0.160317	-0.464814	0.230248	-0.120679
-154	0.163458	-0.46543	0.231933	-0.127174
-153	0.166557	-0.465933	0.233777	-0.133574
-152	0.169624	-0.466303	0.235776	-0.139879
-151	0.172678	-0.466604	0.237956	-0.14608
-150	0.175746	-0.466815	0.240181	-0.15224
-149	0.178829	-0.466894	0.242515	-0.158281
-148	0.18186	-0.466911	0.244936	-0.164226
-147	0.184867	-0.466875	0.247407	-0.170138
-146	0.187826	-0.466796	0.249974	-0.175906
-145	0.190655	-0.466587	0.2525	-0.181655
-144	0.193459	-0.466264	0.255035	-0.187368
-143	0.196216	-0.465778	0.257582	-0.192957
-142	0.199025	-0.465166	0.260147	-0.198515
-141	0.201807	-0.464395	0.262703	-0.204104
-140	0.204527	-0.46353	0.265237	-0.209645
-139	0.207213	-0.462548	0.267701	-0.215034
-138	0.209827	-0.461517	0.270171	-0.22042
-137	0.2124	-0.460416	0.272746	-0.225818
-136	0.21494	-0.459246	0.275409	-0.231207
-135	0.217427	-0.457914	0.278157	-0.236564
-134	0.219869	-0.456511	0.280995	-0.241857
-133	0.222215	-0.455038	0.283956	-0.247101
-132	0.224506	-0.453545	0.286989	-0.252333
-131	0.226705	-0.452009	0.290165	-0.257538
-130	0.228857	-0.450428	0.293443	-0.262699
-129	0.230951	-0.448798	0.296791	-0.267859
-128	0.233011	-0.447073	0.30023	-0.273064
-127	0.235009	-0.445243	0.303753	-0.278248
-126	0.236988	-0.443363	0.307359	-0.283401
-125	0.238907	-0.441436	0.310955	-0.28837
-124	0.240788	-0.439428	0.31463	-0.293036
-123	0.242615	-0.437258	0.318376	-0.297376
-122	0.244419	-0.434966	0.322225	-0.301416
-121	0.246193	-0.432505	0.326138	-0.305209
-120	0.24794	-0.429896	0.330068	-0.308728
-119	0.249615	-0.427065	0.334042	-0.311997
-118	0.251162	-0.424107	0.338062	-0.31502
-117	0.252478	-0.42097	0.342081	-0.317911
-116	0.253583	-0.417665	0.346029	-0.320736
-115	0.254441	-0.414235	0.349903	-0.323528
-114	0.255098	-0.410675	0.353728	-0.326256
-113	0.255577	-0.407033	0.357514	-0.328905
-112	0.255858	-0.403269	0.361215	-0.331515
-111	0.255951	-0.399376	0.364862	-0.334075
-110	0.255836	-0.395437	0.368413	-0.336599
-109	0.255566	-0.391469	0.371897	-0.339098
-108	0.255105	-0.38749	0.375304	-0.341558
-107	0.254517	-0.383517	0.378668	-0.343997
-106	0.253755	-0.379551	0.381962	-0.346404
-105	0.252886	-0.37557	0.385185	-0.34879
-104	0.251875	-0.371587	0.388344	-0.351153
-103	0.250761	-0.367579	0.391477	-0.353515
-102	0.249536	-0.363543	0.394543	-0.355816
-101	0.248119	-0.359503	0.397547	-0.358022
-100	0.24651	-0.355464	0.400495	-0.360084
-99	0.2447	-0.351329	0.403391	-0.362012
-98	0.242736	-0.347141	0.406269	-0.36378
-97	0.240568	-0.342878	0.40913	-0.365438
-96	0.238251	-0.338522	0.411949	-0.366984
-95	0.235772	-0.334163	0.414725	-0.368442
-94	0.233169	-0.329785	0.417495	-0.369781
-93	0.230435	-0.32541	0.420211	-0.371059
-92	0.22757	-0.321055	0.422845	-0.372232
-91	0.224641	-0.31666	0.42531	-0.373315
-90	0.221655	-0.31228	0.42769	-0.374322
-89	0.21864	-0.307946	0.429956	-0.375358
-88	0.215536	-0.303659	0.432098	-0.376669
-87	0.212412	-0.299433	0.434131	-0.378176
-86	0.209261	-0.295225	0.43606	-0.379879
-85	0.206046	-0.291069	0.437917	-0.381766
-84	0.202787	-0.287041	0.43967	-0.383905
-83	0.199536	-0.283101	0.44123	-0.386318
-82	0.196263	-0.279286	0.442621	-0.388969
-81	0.192926	-0.275585	0.443816	-0.391875
-80	0.189501	-0.271958	0.444812	-0.395029
-79	0.185972	-0.268437	0.445758	-0.398325
-78	0.182346	-0.264943	0.446625	-0.401837
-77	0.178605	-0.261443	0.447472	-0.40558
-76	0.174775	-0.257957	0.448331	-0.40952
-75	0.170902	-0.254528	0.449159	-0.413591
-74	0.166953	-0.251136	0.450005	-0.417797
-73	0.162962	-0.247829	0.450851	-0.42216
-72	0.1589	-0.244528	0.451671	-0.426637
-71	0.154754	-0.241336	0.452477	-0.431103
-70	0.150575	-0.238272	0.453275	-0.435492
-69	0.146343	-0.235281	0.454053	-0.439833
-68	0.14207	-0.232365	0.454758	-0.444131
-67	0.137736	-0.229582	0.455239	-0.448398
-66	0.133373	-0.226869	0.455566	-0.452608
-65	0.128962	-0.224224	0.455739	-0.456745
-64	0.124537	-0.221646	0.455734	-0.460893
-63	0.120074	-0.219187	0.455564	-0.464965
-62	0.115576	-0.216837	0.455267	-0.468934
-61	0.111041	-0.214619	0.454775	-0.472918
-60	0.106493	-0.212548	0.454146	-0.476867
-59	0.101911	-0.21063	0.453283	-0.480758
-58	0.0972974	-0.208851	0.452175	-0.484661
-57	0.0926112	-0.207206	0.45081	-0.488494
-56	0.0877754	-0.205647	0.449224	-0.492198
-55	0.0828742	-0.204257	0.447438	-0.495685
-54	0.0778823	-0.202961	0.445523	-0.498958
-53	0.0727698	-0.201776	0.443446	-0.502135
-52	0.0675139	-0.200693	0.44127	-0.505146
-51	0.0620251	-0.199714	0.438945	-0.507973
-50	0.0564546	-0.198804	0.436551	-0.510664
-49	0.0506913	-0.197974	0.434001	-0.513259
-48	0.044768	-0.19724	0.431315	-0.515761
-47	0.0387329	-0.196569	0.428565	-0.518167
-46	0.0325919	-0.195944	0.425728	-0.520422
-45	0.0263815	-0.195406	0.422943	-0.522588
-44	0.0200444	-0.195041	0.420117	-0.524594
-43	0.0136855	-0.194869	0.417246	-0.52657
-42	0.00727726	-0.194873	0.414356	-0.528523
-41	0.000760814	-0.195028	0.411441	-0.530523
-40	-0.00585157	-0.195328	0.408545	-0.53269
-39	-0.012523	-0.195761	0.405665	-0.534921
-38	-0.0192193	-0.196289	0.402793	-0.537321
-37	-0.0259703	-0.196952	0.39992	-0.539871
-36	-0.0328091	-0.19776	0.397059	-0.542617
-35	-0.0396831	-0.198768	0.394255	-0.545772
-34	-0.0466557	-0.199931	0.391456	-0.54919
-33	-0.0536455	-0.201225	0.38871	-0.552831
-32	-0.0606695	-0.202641	0.38599	-0.556677
-31	-0.0676963	-0.20425	0.383272	-0.560623
-30	-0.0747598	-0.20605	0.380562	-0.564704
-29	-0.0818737	-0.208015	0.377853	-0.569047
-28	-0.089043	-0.210143	0.375098	-0.57348
-27	-0.0962397	-0.212492	0.372358	-0.578022
-26	-0.103361	-0.215051	0.369638	-0.582667
-25	-0.11039	-0.217799	0.366962	-0.587467
-24	-0.117394	-0.220702	0.36427	-0.59229
-23	-0.124288	-0.223789	0.361595	-0.59722
-22	-0.131175	-0.227057	0.358926	-0.602222
-21	-0.138001	-0.230488	0.356177	-0.607247
-20	-0.144688	-0.234096	0.353405	-0.612231
-19	-0.151237	-0.237871	0.350618	-0.617182
-18	-0.157753	-0.241798	0.347805	-0.622182
-17	-0.164183	-0.245878	0.34498	-0.627154
-16	-0.170578	-0.250145	0.342166	-0.632133
-15	-0.176933	-0.254588	0.339315	-0.637101
-14	-0.183267	-0.259148	0.336423	-0.642099
-13	-0.189616	-0.263768	0.333492	-0.647027
-12	-0.195932	-0.268481	0.330531	-0.651924
-11	-0.202261	-0.273269	0.327543	-0.656809
-10	-0.20856	-0.278153	0.324588	-0.661694
-9	-0.214883	-0.283148	0.32165	-0.666612
-8	-0.221189	-0.288133	0.318719	-0.671528
-7	-0.227343	-0.293159	0.315809	-0.676454
-6	-0.233263	-0.298278	0.312828	-0.681345
-5	-0.239025	-0.30349	0.309747	-0.686239
-4	-0.244577	-0.308852	0.306542	-0.691152
-3	-0.249858	-0.314383	0.303211	-0.696057
-2	-0.255009	-0.320066	0.299769	-0.700939
-1	-0.260093	-0.325862	0.296129	-0.70584
0	-0.264951	-0.33179	0.292282	-0.710653
1	-0.269693	-0.337833	0.288317	-0.71548
2	-0.274294	-0.344012	0.284269	-0.720289
3	-0.278776	-0.350276	0.28013	-0.7251
4	-0.283193	-0.356708	0.275932	-0.72994
5	-0.287491	-0.363368	0.271644	-0.734717
6	-0.291769	-0.370197	0.267297	-0.739543
7	-0.295889	-0.377182	0.262942	-0.744328
8	-0.29995	-0.38427	0.258599	-0.749042
9	-0.303961	-0.391463	0.25433	-0.753701
10	-0.307953	-0.398742	0.250098	-0.758247
11	-0.311878	-0.406128	0.245864	-0.762789
12	-0.315727	-0.413647	0.241643	-0.767291
13	-0.319563	-0.421219	0.23744	-0.771721
14	-0.323273	-0.428872	0.233238	-0.776096
15	-0.326825	-0.436601	0.229056	-0.780438
16	-0.330244	-0.4444	0.224856	-0.784732
17	-0.333564	-0.452286	0.220713	-0.788964
18	-0.336817	-0.460219	0.216631	-0.793307
19	-0.339995	-0.468185	0.21266	-0.797752
20	-0.343069	-0.476229	0.208789	-0.80229
21	-0.345996	-0.484305	0.205059	-0.806959
22	-0.348789	-0.492386	0.20148	-0.81174
23	-0.351532	-0.50053	0.197984	-0.816666
24	-0.354268	-0.508666	0.194573	-0.821662
25	-0.356968	-0.516783	0.191261	-0.826744
26	-0.359647	-0.524899	0.188052	-0.831894
27	-0.362301	-0.533065	0.184897	-0.837104
28	-0.364921	-0.541179	0.181792	-0.842317
29	-0.367492	-0.549261	0.178745	-0.84762
30	-0.370036	-0.557323	0.175753	-0.852937
31	-0.372518	-0.565374	0.172824	-0.858249
32	-0.375033	-0.573409	0.169903	-0.863585
33	-0.377514	-0.581377	0.16702	-0.868984
34	-0.379922	-0.589235	0.164169	-0.874398
35	-0.382286	-0.596986	0.161371	-0.879807
36	-0.384616	-0.604608	0.15857	-0.885234
37	-0.386942	-0.612127	0.155751	-0.890663
38	-0.38924	-0.619599	0.152909	-0.896053
39	-0.391498	-0.62694	0.150006	-0.901461
40	-0.39375	-0.634155	0.147077	-0.906883
41	-0.396022	-0.641266	0.14414	-0.912295
42	-0.398246	-0.64823	0.141231	-0.917732
43	-0.400459	-0.655103	0.138307	-0.923106
44	-0.40267	-0.66178	0.13531	-0.92841
45	-0.404865	-0.668261	0.132283	-0.933601
46	-0.407013	-0.6745	0.129201	-0.938438
47	-0.409173	-0.680404	0.126073	-0.943069
48	-0.411335	-0.686011	0.122892	-0.947373
49	-0.413485	-0.691276	0.119667	-0.951402
50	-0.415663	-0.696225	0.116355	-0.955035
51	-0.417824	-0.700785	0.112955	-0.958312
52	-0.419996	-0.704945	0.109507	-0.961188
53	-0.422158	-0.708642	0.106034	-0.963754
54	-0.424296	-0.711957	0.102574	-0.965999
55	-0.426453	-0.714901	0.0990961	-0.967973
56	-0.428581	-0.717464	0.0955943	-0.969626
57	-0.430703	-0.719679	0.0920975	-0.970992
58	-0.432808	-0.721479	0.088602	-0.972096
59	-0.43493	-0.722959	0.0851416	-0.972953
60	-0.437092	-0.724075	0.0816729	-0.97357
61	-0.439276	-0.724917	0.0781871	-0.973999
62	-0.441501	-0.725532	0.0747191	-0.974307
63	-0.443733	-0.725848	0.0712336	-0.97448
64	-0.446003	-0.725918	0.0677452	-0.974458
65	-0.448297	-0.725769	0.0642616	-0.974255
66	-0.450587	-0.725392	0.0608014	-0.973801
67	-0.452922	-0.724782	0.0572959	-0.973091
68	-0.455226	-0.723894	0.0537323	-0.97213
69	-0.457566	-0.722694	0.0500992	-0.970938
70	-0.459922	-0.721372	0.0463989	-0.969548
71	-0.462323	-0.719856	0.0426447	-0.967988
72	-0.464766	-0.718221	0.0388397	-0.966313
73	-0.46728	-0.716433	0.034888	-0.964384
74	-0.469951	-0.714442	0.0308278	-0.96235
75	-0.47278	-0.712352	0.0265376	-0.960254
76	-0.475738	-0.710162	0.0219674	-0.958168
77	-0.478798	-0.707888	0.0171443	-0.956021
78	-0.482006	-0.705488	0.0121434	-0.953765
79	-0.4853	-0.702977	0.00696934	-0.951506
80	-0.488696	-0.700373	0.00160088	-0.949284
81	-0.492193	-0.697654	-0.00386913	-0.947045
82	-0.495782	-0.694913	-0.00950872	-0.944822
83	-0.49948	-0.69208	-0.0152497	-0.9425
84	-0.503216	-0.689151	-0.0210195	-0.940168
85	-0.506898	-0.686167	-0.0268059	-0.937765
86	-0.510417	-0.683148	-0.0325789	-0.935311
87	-0.513648	-0.680101	-0.0383872	-0.932739
88	-0.516538	-0.677056	-0.0441889	-0.929999
89	-0.519142	-0.673925	-0.0499584	-0.927002
90	-0.521528	-0.670759	-0.0556946	-0.923869
91	-0.523628	-0.667538	-0.0613837	-0.920642
92	-0.525346	-0.664263	-0.0670747	-0.917267
93	-0.526695	-0.660936	-0.0727126	-0.913986
94	-0.527653	-0.657588	-0.0783509	-0.910784
95	-0.528292	-0.654208	-0.0839612	-0.907681
96	-0.528501	-0.650671	-0.0895688	-0.904667
97	-0.528426	-0.647003	-0.0951422	-0.901641
98	-0.527981	-0.643222	-0.100639	-0.898663
99	-0.527205	-0.639342	-0.106104	-0.895771
100	-0.526002	-0.6354	-0.111527	-0.892924
101	-0.524371	-0.631374	-0.116883	-0.890142
102	-0.522262	-0.627281	-0.122172	-0.887394
103	-0.519687	-0.623111	-0.127421	-0.884634
104	-0.51675	-0.618825	-0.132644	-0.881916
105	-0.513498	-0.614429	-0.137822	-0.879191
106	-0.510038	-0.609973	-0.142955	-0.87644
107	-0.506403	-0.605414	-0.148065	-0.873719
108	-0.502572	-0.600743	-0.153157	-0.871025
109	-0.498616	-0.59597	-0.158189	-0.868364
110	-0.494436	-0.591108	-0.163255	-0.865643
111	-0.490036	-0.586176	-0.168348	-0.8629
112	-0.48569	-0.581189	-0.173494	-0.860109
113	-0.481289	-0.576127	-0.178663	-0.857262
114	-0.47688	-0.571021	-0.183849	-0.854357
115	-0.472504	-0.565864	-0.189075	-0.851411
116	-0.46814	-0.560671	-0.194317	-0.848362
117	-0.463767	-0.555435	-0.199587	-0.845229
118	-0.459375	-0.550168	-0.204901	-0.842057
119	-0.454875	-0.544874	-0.210237	-0.838913
120	-0.450475	-0.539515	-0.215586	-0.83579
121	-0.446117	-0.534098	-0.220984	-0.832569
122	-0.441711	-0.528612	-0.226398	-0.829221
123	-0.437354	-0.523194	-0.231815	-0.825796
124	-0.432932	-0.517869	-0.237286	-0.82229
125	-0.428723	-0.512635	-0.242764	-0.818654
126	-0.424577	-0.507489	-0.248263	-0.815017
127	-0.420425	-0.502434	-0.253785	-0.811317
128	-0.416307	-0.497414	-0.259335	-0.807661
129	-0.412316	-0.492385	-0.264872	-0.80404
130	-0.408448	-0.487376	-0.270412	-0.800516
131	-0.404618	-0.482277	-0.275928	-0.797061
132	-0.400765	-0.477095	-0.281434	-0.793682
133	-0.39688	-0.471827	-0.286928	-0.790198
134	-0.393086	-0.466501	-0.292441	-0.786564
135	-0.38935	-0.461111	-0.297998	-0.782797
136	-0.385675	-0.455646	-0.303591	-0.778889
137	-0.382057	-0.450127	-0.309196	-0.774879
138	-0.378538	-0.44455	-0.314815	-0.770704
139	-0.375023	-0.438973	-0.320483	-0.766483
140	-0.371547	-0.433457	-0.326148	-0.762049
141	-0.368065	-0.427989	-0.331824	-0.757523
142	-0.364618	-0.422618	-0.337464	-0.752904
143	-0.361211	-0.417341	-0.342993	-0.748184
144	-0.357907	-0.412132	-0.348407	-0.743371
145	-0.354626	-0.406989	-0.353722	-0.73857
146	-0.351418	-0.401939	-0.358988	-0.733696
147	-0.348199	-0.396998	-0.364191	-0.728825
148	-0.345028	-0.392165	-0.369351	-0.7239
149	-0.341949	-0.387459	-0.37453	-0.718918
150	-0.338914	-0.382802	-0.379696	-0.713948
151	-0.335958	-0.378187	-0.384882	-0.70891
152	-0.333085	-0.373612	-0.389994	-0.703831
153	-0.330146	-0.369092	-0.395068	-0.698705
154	-0.327241	-0.364622	-0.400101	-0.693502
155	-0.324391	-0.360191	-0.405089	-0.688253
156	-0.321566	-0.355911	-0.410033	-0.683002
157	-0.318833	-0.351787	-0.415	-0.677755
158	-0.31612	-0.347796	-0.419947	-0.672427
159	-0.313436	-0.343904	-0.424787	-0.667068
160	-0.31081	-0.340124	-0.42955	-0.661722
161	-0.308202	-0.336402	-0.434157	-0.65626
162	-0.305575	-0.332739	-0.438538	-0.650599
163	-0.302917	-0.329176	-0.442647	-0.644822
164	-0.300302	-0.325649	-0.446501	-0.63893
165	-0.297707	-0.32221	-0.4501	-0.632938
166	-0.2951	-0.318784	-0.45346	-0.626838
167	-0.292568	-0.31537	-0.456623	-0.620645
168	-0.290105	-0.311976	-0.459549	-0.614333
169	-0.287673	-0.308584	-0.462319	-0.607897
170	-0.285297	-0.305238	-0.464924	-0.601336
171	-0.282991	-0.30192	-0.467345	-0.594736
172	-0.280703	-0.298607	-0.469641	-0.588085
173	-0.278409	-0.295313	-0.471754	-0.581323
174	-0.276106	-0.292019	-0.473708	-0.574501
175	-0.273802	-0.288712	-0.475577	-0.56766
176	-0.271516	-0.285416	-0.47732	-0.560752
177	-0.269235	-0.282176	-0.478949	-0.553827
178	-0.266923	-0.27898	-0.480479	-0.546822
179	-0.264597	-0.275876	-0.481868	-0.53984
180	-0.262226	-0.272835	-0.483146	-0.532842
181	-0.25984	-0.269872	-0.484209	-0.525835
182	-0.257448	-0.266971	-0.485142	-0.518841
183	-0.255011	-0.264128	-0.485833	-0.51176
184	-0.252671	-0.261304	-0.486339	-0.504673
185	-0.250543	-0.258523	-0.486664	-0.497614
186	-0.248581	-0.255772	-0.48678	-0.490544
187	-0.246782	-0.253053	-0.48672	-0.483438
188	-0.245135	-0.25043	-0.486473	-0.476289
189	-0.243626	-0.247809	-0.486082	-0.469152
190	-0.242067	-0.245224	-0.485573	-0.462031
191	-0.240385	-0.242632	-0.484901	-0.454896
192	-0.238605	-0.240065	-0.484164	-0.447769
193	-0.236686	-0.237514	-0.483271	-0.440565
194	-0.234575	-0.23502	-0.482186	-0.433215
195	-0.232381	-0.232539	-0.480949	-0.425745
196	-0.23004	-0.230157	-0.47959	-0.418145
197	-0.227587	-0.22783	-0.478095	-0.410456
198	-0.225017	-0.225633	-0.476418	-0.402648
199	-0.222337	-0.223582	-0.474563	-0.3947
200	-0.219554	-0.221728	-0.472624	-0.386562
201	-0.216739	-0.219922	-0.47057	-0.378089
202	-0.213858	-0.218156	-0.46839	-0.369293
203	-0.210937	-0.216454	-0.466111	-0.360269
204	-0.208034	-0.214804	-0.463713	-0.350966
205	-0.205108	-0.213215	-0.461201	-0.341448
206	-0.202205	-0.211664	-0.458618	-0.331713
207	-0.199314	-0.210103	-0.456002	-0.321792
208	-0.196375	-0.208395	-0.453283	-0.311655
209	-0.193474	-0.206578	-0.450441	-0.301385
210	-0.190698	-0.204662	-0.447479	-0.29092
211	-0.188024	-0.202653	-0.444362	-0.280292
212	-0.185415	-0.200558	-0.441092	-0.269532
213	-0.182896	-0.198374	-0.437752	-0.258623
214	-0.180394	-0.196128	-0.434315	-0.247594
215	-0.17802	-0.193803	-0.430841	-0.236429
216	-0.175663	-0.191387	-0.427312	-0.225233
217	-0.173398	-0.188954	-0.423741	-0.214016
218	-0.171172	-0.186537	-0.420162	-0.202806
219	-0.169033	-0.184106	-0.416599	-0.191613
220	-0.166921	-0.18166	-0.413045	-0.18042
221	-0.164896	-0.179185	-0.409462	-0.169312
222	-0.163032	-0.176681	-0.405834	-0.158357
223	-0.161491	-0.174156	-0.402158	-0.14758
224	-0.160217	-0.17161	-0.398477	-0.13698
225	-0.159345	-0.169023	-0.394736	-0.126475
226	-0.158802	-0.166432	-0.390937	-0.116182
227	-0.158601	-0.163838	-0.387125	-0.106082
228	-0.158756	-0.161231	-0.383285	-0.0960209
229	-0.15932	-0.158595	-0.379402	-0.0860249
230	-0.160065	-0.155885	-0.375536	-0.0762104
231	-0.161071	-0.153054	-0.371726	-0.0665541
232	-0.162295	-0.150088	-0.367994	-0.0569341
233	-0.163693	-0.146988	-0.364382	-0.0476485
234	-0.165229	-0.143776	-0.36086	-0.0386827
235	-0.166941	-0.140454	-0.357443	-0.0300296
236	-0.168785	-0.137035	-0.354191	-0.0216811
237	-0.170749	-0.133513	-0.351008	-0.013686
238	-0.172858	-0.129873	-0.347987	-0.00619036
239	-0.175075	-0.126155	-0.345092	0.000845227
240	-0.17736	-0.122357	-0.342331	0.00744774
241	-0.179727	-0.118464	-0.339734	0.0136265
242	-0.182239	-0.114503	-0.337274	0.0194549
243	-0.1848	-0.110396	-0.334981	0.024914
244	-0.187514	-0.106152	-0.332838	0.030057
245	-0.190263	-0.10178	-0.330808	0.035021
246	-0.193086	-0.0972942	-0.3289	0.0398571
247	-0.195894	-0.0926837	-0.327056	0.0446509
248	-0.198803	-0.0879426	-0.325308	0.049393
249	-0.201754	-0.083116	-0.323684	0.0541361
250	-0.204769	-0.0781886	-0.322143	0.0589148
251	-0.207864	-0.0732191	-0.320593	0.063653
252	-0.210987	-0.0682462	-0.319012	0.0682786
253	-0.214338	-0.0632978	-0.317358	0.0729399
254	-0.217774	-0.0583594	-0.315595	0.0775954
255	-0.221286	-0.0534255	-0.313756	0.0822664
256	-0.224883	-0.0485792	-0.311835	0.0869412
257	-0.228565	-0.0439901	-0.309878	0.0915671
258	-0.232329	-0.039638	-0.307929	0.096222
259	-0.236204	-0.0355379	-0.305957	0.100866
260	-0.240145	-0.0317182	-0.30395	0.105532
261	-0.244113	-0.0281706	-0.301892	0.110212
262	-0.248165	-0.0248403	-0.299825	0.114916
263	-0.252272	-0.0217392	-0.297731	0.119599
264	-0.256428	-0.0188611	-0.295594	0.124277
265	-0.260672	-0.0161693	-0.293416	0.12886
266	-0.265139	-0.0136497	-0.291164	0.133463
267	-0.269837	-0.0112709	-0.288863	0.138055
268	-0.274752	-0.00904347	-0.286451	0.142634
269	-0.279872	-0.00691303	-0.284	0.147225
270	-0.285225	-0.00482321	-0.281532	0.151799
271	-0.290764	-0.00281885	-0.279136	0.156383
272	-0.296455	-0.000883532	-0.27679	0.161003
273	-0.302323	0.00096525	-0.274564	0.165587
274	-0.30834	0.00279531	-0.272483	0.170174
275	-0.314513	0.00459765	-0.270481	0.17477
276	-0.320782	0.00646748	-0.268576	0.179366
277	-0.327212	0.00838497	-0.266795	0.183988
278	-0.33376	0.010461	-0.265116	0.188491
279	-0.340452	0.0126111	-0.263478	0.193042
280	-0.347199	0.0148507	-0.261802	0.197557
281	-0.354051	0.0171892	-0.260136	0.202111
282	-0.360986	0.019607	-0.258476	0.206604
283	-0.368016	0.0221111	-0.256828	0.211129
284	-0.375095	0.0246769	-0.255255	0.215649
285	-0.382269	0.0273167	-0.253704	0.220146
286	-0.389522	0.0300386	-0.252206	0.224573
287	-0.396822	0.0327551	-0.250773	0.228967
288	-0.404199	0.0355557	-0.249427	0.23325
289	-0.411611	0.0383357	-0.248118	0.237188
290	-0.419089	0.0410484	-0.246911	0.240821
291	-0.426618	0.0436893	-0.245729	0.244171
292	-0.434281	0.0461659	-0.24468	0.24724
293	-0.44199	0.0485719	-0.243786	0.250037
294	-0.449725	0.0508922	-0.242914	0.252422
295	-0.457523	0.0531574	-0.242113	0.254362
296	-0.465314	0.0553581	-0.241352	0.255904
297	-0.473086	0.0575122	-0.240661	0.257054
298	-0.480887	0.0596526	-0.240029	0.257802
299	-0.488767	0.061725	-0.239453	0.25812
300	-0.496782	0.0637493	-0.238887	0.258091
301	-0.504901	0.0656988	-0.238341	0.257727
302	-0.513102	0.0675818	-0.237806	0.257063
303	-0.521454	0.0693721	-0.237388	0.256122
304	-0.529605	0.0710704	-0.237053	0.254904
305	-0.537262	0.0726979	-0.236775	0.253438
306	-0.544404	0.074267	-0.236517	0.251638
307	-0.551083	0.0757596	-0.23628	0.249499
308	-0.557322	0.0771412	-0.236142	0.247006
309	-0.563188	0.0784507	-0.236098	0.244229
310	-0.568764	0.0796486	-0.236175	0.241101
311	-0.573995	0.0807179	-0.236303	0.23757
312	-0.578836	0.0816635	-0.236459	0.233691
313	-0.583332	0.082507	-0.236695	0.229478
314	-0.587573	0.0831828	-0.2369	0.224945
315	-0.591497	0.0836871	-0.237031	0.220084
316	-0.595136	0.0840461	-0.237124	0.214987
317	-0.598625	0.0842453	-0.237133	0.209594
318	-0.601931	0.0843931	-0.23708	0.203997
319	-0.604944	0.084489	-0.236941	0.198088
320	-0.607767	0.0844615	-0.236685	0.192036
321	-0.610354	0.0842516	-0.236293	0.185772
322	-0.612661	0.0837813	-0.235789	0.179294
323	-0.614697	0.0830314	-0.235154	0.172663
324	-0.616525	0.0820627	-0.234375	0.165815
325	-0.618193	0.0808683	-0.233464	0.158824
326	-0.619652	0.0794585	-0.232392	0.151724
327	-0.620982	0.077801	-0.231218	0.144469
328	-0.622215	0.0759202	-0.229848	0.13705
329	-0.623322	0.0737663	-0.228231	0.129526
330	-0.624268	0.0714077	-0.226364	0.121917
331	-0.62501	0.0688595	-0.224305	0.114187
332	-0.625586	0.0660748	-0.222012	0.10629
333	-0.625947	0.0631844	-0.219541	0.0983468
334	-0.626182	0.0601479	-0.216885	0.0903877
335	-0.626281	0.0569651	-0.214081	0.0824118
336	-0.62621	0.0536168	-0.211103	0.0744129
337	-0.626072	0.0501748	-0.207978	0.0664495
338	-0.625811	0.0466121	-0.204699	0.058508
339	-0.625397	0.0429471	-0.201272	0.0504781
340	-0.624933	0.0391787	-0.197616	0.0424232
341	-0.624364	0.0352676	-0.19376	0.0343891
342	-0.623582	0.0312944	-0.189736	0.026349
343	-0.62258	0.02718	-0.185548	0.0183343
344	-0.621329	0.0229928	-0.181213	0.0102944
345	-0.619936	0.0187108	-0.17679	0.00221665
346	-0.618364	0.0143842	-0.172311	-0.00589695
347	-0.616717	0.0100301	-0.167826	-0.014033
348	-0.614923	0.00566248	-0.163296	-0.022194
349	-0.613028	0.00128635	-0.158747	-0.0303784
350	-0.610947	-0.00311312	-0.15419	-0.038578
351	-0.60866	-0.00747241	-0.149607	-0.046848
352	-0.606347	-0.0117615	-0.144982	-0.0551945
353	-0.603952	-0.015971	-0.140318	-0.0636553
354	-0.601431	-0.020034	-0.135677	-0.0721954
355	-0.598889	-0.0240129	-0.131045	-0.0807987
356	-0.596358	-0.0279277	-0.126429	-0.0894399
357	-0.593926	-0.0317363	-0.121858	-0.0981099
358	-0.591576	-0.0354599	-0.117289	-0.106872
359	-0.589317	-0.0390936	-0.112733	-0.115668
360	-0.587197	-0.042665	-0.108213	-0.124497
361	-0.585167	-0.0462222	-0.103736	-0.133398
362	-0.583175	-0.0497304	-0.0993139	-0.142435
363	-0.581115	-0.0532259	-0.0950053	-0.151554
364	-0.579102	-0.0567657	-0.0908012	-0.160775
365	-0.57714	-0.0603845	-0.0866945	-0.170058
366	-0.575229	-0.0641215	-0.0826723	-0.17938
367	-0.573375	-0.0679475	-0.0787288	-0.18876
368	-0.571546	-0.0718566	-0.074887	-0.198187
369	-0.56976	-0.0759009	-0.0710886	-0.20766
370	-0.567984	-0.0799678	-0.0673284	-0.21712
371	-0.566255	-0.0841019	-0.0636688	-0.226648
372	-0.564534	-0.0882592	-0.0601095	-0.23601
373	-0.562828	-0.0924755	-0.056618	-0.24522
374	-0.561167	-0.0966743	-0.05322	-0.25428
375	-0.559541	-0.10089	-0.0498706	-0.2632
376	-0.557956	-0.105154	-0.0465825	-0.271981
377	-0.556375	-0.109424	-0.0433659	-0.280654
378	-0.55478	-0.113643	-0.0402222	-0.289217
379	-0.553221	-0.117831	-0.0371932	-0.297682
380	-0.551704	-0.122008	-0.0342335	-0.306046
381	-0.550153	-0.126165	-0.0313776	-0.314318
382	-0.548587	-0.13026	-0.0286056	-0.322388
383	-0.546976	-0.13422	-0.0258973	-0.329996
384	-0.545379	-0.138011	-0.0232511	-0.337129
385	-0.543807	-0.141697	-0.0206698	-0.34376
386	-0.542289	-0.145151	-0.0181483	-0.350003
387	-0.540872	-0.148335	-0.0156702	-0.355794
388	-0.539459	-0.151187	-0.0132424	-0.361204
389	-0.538154	-0.153805	-0.0108799	-0.366221
390	-0.536975	-0.156089	-0.00869042	-0.370869
391	-0.535884	-0.158178	-0.0066696	-0.375117
392	-0.534932	-0.160001	-0.00477161	-0.379027
393	-0.534151	-0.161612	-0.0030571	-0.382609
394	-0.533566	-0.162955	-0.00147615	-0.385846
395	-0.533114	-0.164034	-3.10063e-05	-0.38875
396	-0.532752	-0.164842	0.00130955	-0.39126
397	-0.532466	-0.165422	0.00261756	-0.393355
398	-0.532284	-0.165699	0.00386546	-0.395078
399	-0.532159	-0.165834	0.00505183	-0.396481
400	-0.532078	-0.165748	0.0062254	-0.397524
401	-0.532025	-0.165382	0.00734352	-0.398241
402	-0.532037	-0.164833	0.00840781	-0.39869
403	-0.532109	-0.164113	0.00946221	-0.39888
404	-0.532218	-0.16321	0.0104431	-0.398941
405	-0.532361	-0.162068	0.0112766	-0.398812
406	-0.532511	-0.160604	0.0120064	-0.398524
407	-0.532708	-0.158848	0.0126856	-0.397906
408	-0.532939	-0.156796	0.013283	-0.397007
409	-0.533217	-0.154475	0.0138502	-0.395836
410	-0.533515	-0.151848	0.0144422	-0.394289
411	-0.533805	-0.148999	0.0149707	-0.392613
412	-0.534054	-0.145881	0.0153986	-0.390673
413	-0.534291	-0.142522	0.0156925	-0.388423
414	-0.534511	-0.138956	0.0159243	-0.386003
415	-0.534948	-0.135119	0.0159995	-0.383334
416	-0.535518	-0.131092	0.0159015	-0.38058
417	-0.536146	-0.126915	0.0156741	-0.377642
418	-0.536636	-0.122539	0.0153602	-0.374587
419	-0.537011	-0.117954	0.0148897	-0.371322
420	-0.537266	-0.113177	0.0143001	-0.367871
421	-0.537447	-0.10822	0.0136621	-0.364279
422	-0.537484	-0.103087	0.0129387	-0.360418
423	-0.537137	-0.0977478	0.0120646	-0.356247
424	-0.536447	-0.0921852	0.0110644	-0.351769
425	-0.535483	-0.0863861	0.00979987	-0.346919
426	-0.534196	-0.0803915	0.00836237	-0.341693
427	-0.532696	-0.0741351	0.0067724	-0.335973
428	-0.53102	-0.0675647	0.00500529	-0.329835
429	-0.529197	-0.0607949	0.00315416	-0.323257
430	-0.52718	-0.0537513	0.00119871	-0.316297
431	-0.525057	-0.0465278	-0.000836378	-0.309021
432	-0.522802	-0.0391141	-0.00294695	-0.301444
433	-0.520463	-0.0315189	-0.00518953	-0.293606
434	-0.518007	-0.0236364	-0.00752259	-0.285427
435	-0.51546	-0.0155095	-0.0099546	-0.277037
436	-0.512824	-0.00717964	-0.0125566	-0.268411
437	-0.510049	0.00129663	-0.0153153	-0.259575
438	-0.507168	0.00990964	-0.018154	-0.250515
439	-0.504207	0.0186776	-0.021065	-0.241231
440	-0.501153	0.0276379	-0.0240018	-0.231729
441	-0.497987	0.0367606	-0.0270093	-0.222083
442	-0.49455	0.0460101	-0.0300475	-0.212253
443	-0.490946	0.0553507	-0.0331124	-0.202228
444	-0.487133	0.0648164	-0.0362097	-0.192075
445	-0.483118	0.0743172	-0.0392911	-0.181771
446	-0.478903	0.0838006	-0.0423789	-0.171367
447	-0.474476	0.0932871	-0.0454055	-0.160858
448	-0.469813	0.102794	-0.0483102	-0.150259
449	-0.464929	0.112278	-0.0510559	-0.139593
450	-0.459684	0.121788	-0.0536745	-0.128835
451	-0.454124	0.131266	-0.0561895	-0.117965
452	-0.448294	0.140743	-0.0585532	-0.106994
453	-0.442217	0.150139	-0.0608731	-0.095937
454	-0.435889	0.159445	-0.0630231	-0.0847785
455	-0.42931	0.168723	-0.0650392	-0.0735075
456	-0.422522	0.177913	-0.0669007	-0.0621605
457	-0.415594	0.187008	-0.0686353	-0.0507527
458	-0.408397	0.196024	-0.0702393	-0.0392935
459	-0.40094	0.204914	-0.0716927	-0.0277378
460	-0.393019	0.213654	-0.0730239	-0.0159881
461	-0.384638	0.222325	-0.0742207	-0.00401537
462	-0.375724	0.230928	-0.0752668	0.00814338
463	-0.36639	0.239439	-0.076156	0.0205269
464	-0.356681	0.247866	-0.0769398	0.0330382
465	-0.346554	0.256193	-0.0776044	0.045727
466	-0.336088	0.264429	-0.0781649	0.058542
467	-0.325266	0.27247	-0.0785547	0.0715209
468	-0.314111	0.280411	-0.078825	0.0846142
469	-0.302674	0.288218	-0.0790077	0.0978766
470	-0.29094	0.29588	-0.0790888	0.11122
471	-0.278964	0.303421	-0.0789577	0.124657
472	-0.266725	0.310829	-0.0786775	0.138223
473	-0.254162	0.318121	-0.0782407	0.151828
474	-0.241338	0.325307	-0.077573	0.16557
475	-0.228325	0.332391	-0.0766117	0.179388
476	-0.215157	0.339454	-0.0752917	0.193217
477	-0.201825	0.346447	-0.0736686	0.206973
478	-0.18837	0.353375	-0.071717	0.220632
479	-0.174694	0.360249	-0.0695353	0.234149
480	-0.160858	0.367077	-0.0670276	0.247508
481	-0.14687	0.373911	-0.0642208	0.260755
482	-0.132691	0.380727	-0.0611266	0.273867
483	-0.118392	0.387518	-0.0577227	0.286897
484	-0.103934	0.394252	-0.054043	0.299826
485	-0.0893595	0.400957	-0.0501166	0.312638
486	-0.0746685	0.407633	-0.045934	0.325366
487	-0.0598309	0.414275	-0.0414609	0.337978
488	-0.0449086	0.420811	-0.0367817	0.350483
489	-0.0298842	0.42723	-0.0318752	0.362963
490	-0.0146884	0.433512	-0.0267118	0.375344
491	0.000672956	0.439653	-0.021238	0.387668
492	0.0162129	0.445682	-0.0155045	0.399884
493	0.0319157	0.451604	-0.00953234	0.412018
494	0.0478267	0.457431	-0.00332092	0.424108
495	0.0638692	0.463146	0.00312225	0.43618
496	0.0800525	0.46878	0.00978802	0.448177
497	0.0964133	0.474318	0.016698	0.460092
498	0.112927	0.479752	0.0238811	0.471992
499	0.129566	0.485085	0.0313514	0.483884
500	0.146312	0.490367	0.0391191	0.495718
501	0.163139	0.495545	0.0471117	0.507488
502	0.180098	0.500615	0.0553133	0.519223
503	0.197111	0.505511	0.0637149	0.530928
504	0.214223	0.510292	0.0723075	0.542616
505	0.23148	0.514964	0.0811022	0.554321
506	0.248873	0.519468	0.0900718	0.566051
507	0.266375	0.523841	0.0991774	0.577757
508	0.283997	0.528025	0.108452	0.589506
509	0.301687	0.532046	0.117854	0.601268
510	0.319416	0.535955	0.127372	0.613087
511	0.337184	0.539872	0.136944	0.624933
512	0.35502	0.543731	0.146651	0.636897
513	0.372937	0.547578	0.156435	0.648892
514	0.39073	0.551351	0.166303	0.66093
515	0.408401	0.55518	0.176186	0.673073
516	0.425988	0.559003	0.186142	0.685306
517	0.443483	0.562771	0.19617	0.697593
518	0.46074	0.566521	0.206235	0.710002
519	0.477692	0.570264	0.216342	0.722464
520	0.494086	0.574043	0.226553	0.734831
521	0.50992	0.577866	0.237002	0.747146
522	0.525197	0.581741	0.247635	0.759366
523	0.539917	0.585674	0.258457	0.771588
524	0.554178	0.5897	0.269471	0.783698
525	0.567934	0.59372	0.280592	0.795781
526	0.581308	0.597728	0.29181	0.807876
527	0.594174	0.601753	0.303122	0.819929
528	0.606524	0.605812	0.314537	0.8319
529	0.618407	0.609933	0.32608	0.843932
530	0.629842	0.614106	0.337727	0.855924
531	0.640839	0.618327	0.34943	0.867948
532	0.651339	0.622581	0.36121	0.879831
533	0.661122	0.626936	0.373068	0.891596
534	0.670252	0.631424	0.385	0.903246
535	0.678729	0.63613	0.397049	0.914751
536	0.686523	0.640947	0.409204	0.926232
537	0.693687	0.645906	0.421457	0.937716
538	0.700356	0.651051	0.43385	0.949182
539	0.706518	0.65626	0.446573	0.960623
540	0.712262	0.66144	0.459644	0.972016
541	0.717595	0.666636	0.473047	0.983364
542	0.722486	0.671749	0.486796	0.994676
543	0.727089	0.676691	0.500823	1.0058
544	0.731367	0.681501	0.515112	1.01682
545	0.735257	0.686216	0.529664	1.0277
546	0.738874	0.690795	0.544457	1.03846
547	0.74224	0.695319	0.559448	1.04907
548	0.745348	0.699702	0.574622	1.05948
549	0.748248	0.703962	0.589975	1.06985
550	0.751017	0.708111	0.605477	1.08011
551	0.75363	0.712168	0.621126	1.09027
552	0.756009	0.716064	0.636927	1.1003
553	0.758331	0.719809	0.652924	1.1103
554	0.760644	0.723563	0.669131	1.12018
555	0.762801	0.727372	0.685533	1.12994
556	0.764749	0.731142	0.702165	1.13954
557	0.766523	0.734943	0.71903	1.14919
558	0.768141	0.738792	0.736133	1.15889
559	0.769622	0.742641	0.753473	1.16869
560	0.770787	0.746497	0.771064	1.17861
561	0.771865	0.750351	0.788776	1.18877
562	0.77282	0.754313	0.806616	1.19904
563	0.773639	0.75845	0.824624	1.20937
564	0.774349	0.762754	0.842721	1.21976
565	0.774931	0.767246	0.860917	1.23024
566	0.775398	0.771863	0.879207	1.2408
567	0.775708	0.77656	0.897519	1.25141
568	0.775841	0.781419	0.915759	1.26207
569	0.775893	0.78647	0.933961	1.2728
570	0.775941	0.791669	0.952081	1.28356
571	0.775901	0.79701	0.970111	1.29439
572	0.775771	0.802456	0.98811	1.30533
573	0.775548	0.808012	1.00602	1.31634
574	0.775316	0.813683	1.02386	1.32733
575	0.775023	0.819589	1.04171	1.3386
576	0.774649	0.825545	1.0595	1.35001
577	0.774222	0.83163	1.07723	1.36153
578	0.773625	0.837793	1.09497	1.37319
579	0.772993	0.844056	1.11257	1.38502
580	0.772242	0.850434	1.13008	1.3969
581	0.771397	0.856998	1.1475	1.40883
582	0.77042	0.863701	1.16483	1.42089
583	0.769289	0.870563	1.18207	1.43309
584	0.767987	0.877582	1.19925	1.44535
585	0.766571	0.884708	1.21635	1.45753
586	0.765073	0.891843	1.23339	1.46962
587	0.763815	0.89905	1.25039	1.48177
588	0.762974	0.906273	1.26734	1.49382
589	0.762493	0.913575	1.28425	1.50582
590	0.762188	0.920903	1.30114	1.51786
591	0.76196	0.928294	1.31796	1.52982
592	0.76188	0.935719	1.33477	1.54173
593	0.761972	0.943154	1.35155	1.55352
594	0.762223	0.950517	1.36829	1.56529
595	0.762632	0.957923	1.38493	1.57705
596	0.763196	0.965343	1.40123	1.58882
597	0.76393	0.972726	1.4173	1.60071
598	0.764808	0.980065	1.43312	1.61267
599	0.765867	0.987379	1.44869	1.62469
600	0.767059	0.994742	1.464	1.63675
601	0.768415	1.00211	1.47919	1.64885
602	0.769835	1.00937	1.49419	1.66101
603	0.77142	1.01659	1.50906	1.67321
604	0.773069	1.02372	1.5237	1.6854
605	0.774852	1.03083	1.53805	1.69761
606	0.776708	1.03791	1.55214	1.70985
607	0.778687	1.04489	1.566	1.7221
608	0.780752	1.05176	1.57959	1.73436
609	0.782887	1.05854	1.59294	1.74665
610	0.785138	1.06522	1.60605	1.75896
611	0.787438	1.07185	1.6189	1.77125
612	0.789819	1.07841	1.63158	1.78356
613	0.79225	1.0849	1.64411	1.79588
614	0.79476	1.09134	1.65646	1.80818
615	0.79734	1.09775	1.66867	1.82048
616	0.799983	1.10411	1.68075	1.83276
617	0.802714	1.11045	1.69271	1.84502
618	0.805538	1.11675	1.70459	1.85726
619	0.808493	1.12303	1.71635	1.86954
620	0.811513	1.12926	1.72795	1.88176
621	0.814584	1.13548	1.73943	1.89396
622	0.817626	1.14163	1.75078	1.90616
623	0.8207	1.14775	1.76202	1.91836
624	0.823804	1.15385	1.77317	1.93059
625	0.826888	1.15991	1.78419	1.9428
626	0.829998	1.1659	1.79516	1.95501
627	0.833124	1.17183	1.80609	1.96723
628	0.836241	1.1777	1.81702	1.97949
629	0.839384	1.18351	1.8279	1.99179
630	0.842546	1.18925	1.83876	2.0041
631	0.845815	1.19494	1.84957	2.01645
632	0.849174	1.20059	1.86027	2.02885
633	0.852663	1.20619	1.87078	2.0413
634	0.856205	1.21176	1.88111	2.05375
635	0.860116	1.21729	1.89125	2.06621
636	0.864517	1.22279	1.9012	2.07866
637	0.86939	1.22831	1.91093	2.09109
638	0.874704	1.23375	1.92045	2.10351
639	0.880332	1.23899	1.92979	2.11594
640	0.886493	1.24402	1.93887	2.12834
641	0.893068	1.24887	1.94762	2.14075
642	0.90021	1.25348	1.95605	2.15315
643	0.907827	1.25787	1.96416	2.16554
644	0.915876	1.26211	1.97203	2.17792
645	0.924276	1.26606	1.97959	2.1903
646	0.93317	1.2698	1.98684	2.20263
647	0.942342	1.27333	1.99369	2.21497
648	0.95175	1.27661	2.00022	2.22735
649	0.961413	1.27961	2.00647	2.23979
650	0.971239	1.28229	2.0124	2.25228
651	0.981119	1.28465	2.01804	2.26469
652	0.991105	1.28669	2.02342	2.27698
653	1.00112	1.2884	2.02842	2.28914
654	1.01117	1.28976	2.03312	2.30116
655	1.02122	1.2908	2.03749	2.31308
656	1.03139	1.29159	2.04152	2.3249
657	1.04165	1.2921	2.04531	2.33661
658	1.05198	1.29233	2.04885	2.34797
659	1.06228	1.29226	2.05217	2.35897
660	1.07265	1.29188	2.05529	2.36968
661	1.08325	1.29119	2.05823	2.38011
662	1.09412	1.29019	2.06101	2.39022
663	1.10514	1.28893	2.06364	2.40004
664	1.1164	1.28743	2.06607	2.40959
665	1.12792	1.28563	2.0684	2.41891
666	1.13968	1.28361	2.07058	2.42803
667	1.15163	1.28137	2.07266	2.43694
668	1.16395	1.27897	2.07464	2.44582
669	1.17645	1.27639	2.0765	2.45472
670	1.18914	1.27368	2.07825	2.46359
671	1.20209	1.2708	2.07995	2.47245
672	1.2152	1.26764	2.08161	2.48116
673	1.22844	1.26427	2.08316	2.48969
674	1.24183	1.26065	2.08455	2.49824
675	1.25544	1.25674	2.08584	2.50679
676	1.26923	1.25268	2.08702	2.5154
677	1.28315	1.24843	2.08822	2.5241
678	1.29718	1.244	2.08948	2.5329
679	1.31131	1.23955	2.09079	2.54167
680	1.32552	1.23494	2.09215	2.55051
681	1.33987	1.23011	2.09355	2.5594
682	1.35431	1.22521	2.09495	2.56828
683	1.36868	1.22021	2.09632	2.57719
684	1.38294	1.21492	2.09773	2.58615
685	1.39704	1.20941	2.09915	2.595
686	1.41101	1.20373	2.10048	2.60369
687	1.42483	1.19785	2.10178	2.61213
688	1.43853	1.19164	2.10301	2.62049
689	1.45206	1.18509	2.10422	2.62879
690	1.46534	1.1783	2.10537	2.63698
691	1.47829	1.17136	2.1065	2.64504
692	1.49098	1.1642	2.10752	2.65292
693	1.5035	1.15679	2.10844	2.6605
694	1.51578	1.14928	2.10932	2.66773
695	1.52783	1.14162	2.11021	2.67464
696	1.53948	1.13381	2.11109	2.68132
697	1.55069	1.1259	2.112	2.68768
698	1.56147	1.1179	2.11289	2.69383
699	1.57186	1.10981	2.1138	2.69983
700	1.58189	1.10163	2.11475	2.70556
701	1.59154	1.09334	2.11571	2.71114
702	1.60094	1.08494	2.11669	2.71656
703	1.61	1.07641	2.11769	2.72175
704	1.6187	1.06782	2.11873	2.72668
705	1.62716	1.05921	2.11975	2.7316
706	1.63536	1.05049	2.12079	2.73652
707	1.64333	1.04171	2.12183	2.74141
708	1.65103	1.03287	2.12287	2.7463
709	1.65855	1.02399	2.12396	2.75102
710	1.66587	1.015	2.12509	2.75564
711	1.67303	1.006	2.12635	2.76027
712	1.67998	0.996989	2.12775	2.76492
713	1.68669	0.987926	2.12927	2.76954
714	1.69319	0.978779	2.13088	2.7741
715	1.69949	0.969593	2.13265	2.77864
716	1.70558	0.960409	2.13452	2.78316
717	1.71146	0.95118	2.1365	2.78767
718	1.71716	0.941861	2.13854	2.79208
719	1.72269	0.932547	2.14066	2.79638
720	1.72808	0.923263	2.1428	2.80065
721	1.73333	0.913945	2.14498	2.80494
722	1.73846	0.904697	2.14718	2.80908
723	1.74349	0.895598	2.14935	2.81315
724	1.74847	0.886623	2.15153	2.81715
725	1.75335	0.877676	2.15372	2.82087
726	1.75812	0.868848	2.15593	2.82448
727	1.76283	0.860132	2.15809	2.82801
728	1.76745	0.851521	2.16018	2.83146
729	1.77205	0.843041	2.16218	2.83484
730	1.77656	0.83477	2.16414	2.83804
731	1.78089	0.826652	2.16603	2.84108
732	1.78505	0.818669	2.16784	2.84387
733	1.78911	0.810819	2.16958	2.84636
734	1.79305	0.803067	2.17123	2.84872
735	1.7969	0.795421	2.1728	2.85086
736	1.80077	0.787911	2.17429	2.85268
737	1.80462	0.780528	2.17568	2.85413
738	1.80845	0.773273	2.177	2.85534
739	1.81224	0.765941	2.17825	2.85622
740	1.81601	0.758426	2.17947	2.85684
741	1.81964	0.750763	2.18063	2.85721
742	1.82316	0.742965	2.18173	2.85737
743	1.82656	0.735057	2.18277	2.85728
744	1.8298	0.727032	2.18385	2.85698
745	1.8329	0.718954	2.18499	2.85641
746	1.83591	0.710756	2.18621	2.85567
747	1.83881	0.702441	2.18748	2.85464
748	1.84161	0.694008	2.18881	2.85359
749	1.84433	0.685514	2.19018	2.8525
750	1.84696	0.676873	2.19164	2.85126
751	1.84937	0.668152	2.19317	2.85004
752	1.85165	0.659339	2.19479	2.84884
753	1.85375	0.650401	2.19645	2.84754
754	1.85568	0.641338	2.19813	2.84618
755	1.85763	0.632202	2.19989	2.84479
756	1.85967	0.623089	2.20168	2.8434
757	1.86179	0.613974	2.20335	2.84189
758	1.86366	0.604865	2.20492	2.84047
759	1.86519	0.595775	2.20631	2.83916
760	1.86636	0.58672	2.20754	2.83797
761	1.86713	0.577709	2.20857	2.83688
762	1.86761	0.568742	2.2093	2.83581
763	1.8678	0.559805	2.20975	2.83481
764	1.86772	0.550928	2.20998	2.83388
765	1.86741	0.542075	2.20998	2.83295
766	1.86686	0.53322	2.20966	2.83191
767	1.86615	0.524369	2.20893	2.8307
768	1.86523	0.515511	2.20782	2.8294
769	1.86414	0.506653	2.20629	2.82798
770	1.86284	0.497811	2.20444	2.82633
771	1.86138	0.48893	2.20224	2.82454
772	1.85976	0.480073	2.19971	2.82269
773	1.85804	0.471219	2.19688	2.8206
774	1.85621	0.462336	2.19376	2.81827
775	1.85422	0.453406	2.19037	2.81577
776	1.8521	0.444462	2.18673	2.81308
777	1.84988	0.435532	2.18285	2.81023
778	1.84748	0.426564	2.17874	2.80721
779	1.8449	0.417611	2.17438	2.80393
780	1.84212	0.408581	2.16974	2.80055
781	1.83919	0.399518	2.16487	2.79701
782	1.8362	0.390465	2.15974	2.79322
783	1.83306	0.381386	2.15439	2.78915
784	1.82979	0.372279	2.14885	2.78484
785	1.82634	0.363145	2.14314	2.78031
786	1.82268	0.353994	2.13728	2.77551
787	1.81899	0.344812	2.13125	2.77052
788	1.81523	0.335725	2.12495	2.76529
789	1.81135	0.326786	2.11839	2.75989
790	1.80723	0.318011	2.1116	2.75432
791	1.80307	0.30931	2.10462	2.7486
792	1.79881	0.300684	2.09747	2.74274
793	1.79435	0.292225	2.09015	2.73681
794	1.78971	0.283936	2.0826	2.73075
795	1.78484	0.275812	2.07496	2.72454
796	1.77972	0.26783	2.06716	2.7182
797	1.77431	0.260078	2.05922	2.71173
798	1.7685	0.25255	2.05123	2.70521
799	1.76228	0.245116	2.04311	2.69864
800	1.75568	0.237869	2.0349	2.69189
801	1.74879	0.230833	2.02655	2.68501
802	1.74162	0.224	2.01806	2.67822
803	1.73418	0.217368	2.00948	2.67147
804	1.72648	0.21094	2.00077	2.66484
805	1.71857	0.204715	1.992	2.65816
806	1.71055	0.198623	1.98323	2.65154
807	1.70249	0.192738	1.97443	2.64499
808	1.6945	0.186943	1.96562	2.63856
809	1.68658	0.181277	1.95678	2.6322
810	1.67876	0.175692	1.94794	2.62591
811	1.67098	0.17021	1.93908	2.61964
812	1.66327	0.164883	1.93021	2.61341
813	1.6556	0.159772	1.92135	2.60725
814	1.64806	0.154882	1.91246	2.60115
815	1.64073	0.150223	1.90354	2.59507
816	1.63352	0.145834	1.8946	2.58904
817	1.62645	0.141754	1.88563	2.58306
818	1.61959	0.138031	1.87664	2.57723
819	1.61285	0.134732	1.86763	2.57158
820	1.60628	0.13177	1.85866	2.5662
821	1.5998	0.12914	1.84977	2.56102
822	1.59357	0.126848	1.84094	2.55601
823	1.5876	0.124835	1.83216	2.55114
824	1.58187	0.123079	1.82341	2.5464
825	1.57637	0.121561	1.81471	2.54165
826	1.57107	0.120197	1.80605	2.53698
827	1.56595	0.118925	1.79751	2.53231
828	1.56104	0.117815	1.78902	2.52762
829	1.55632	0.116802	1.78057	2.52292
830	1.55175	0.11588	1.77223	2.5182
831	1.54734	0.115036	1.76395	2.51346
832	1.54307	0.114333	1.75576	2.50875
833	1.53893	0.113698	1.74764	2.50401
834	1.53494	0.113152	1.73961	2.49931
835	1.53105	0.112627	1.73163	2.49466
836	1.52724	0.112147	1.72366	2.48993
837	1.52357	0.111656	1.71569	2.48526
838	1.51997	0.1112	1.7078	2.48049
839	1.51646	0.11088	1.70011	2.47566
840	1.51302	0.110629	1.69261	2.47085
841	1.50965	0.110478	1.68542	2.46604
842	1.50635	0.110377	1.67854	2.46125
843	1.50317	0.110307	1.6719	2.45641
844	1.50008	0.11031	1.6655	2.45151
845	1.49704	0.110362	1.65935	2.44651
846	1.49405	0.11045	1.6535	2.44132
847	1.49091	0.110585	1.64797	2.43606
848	1.48747	0.110713	1.64278	2.43067
849	1.48367	0.110885	1.63796	2.42522
850	1.47961	0.111117	1.63353	2.41969
851	1.47528	0.111352	1.62942	2.41395
852	1.47069	0.111644	1.62567	2.40826
853	1.46596	0.112019	1.62222	2.4027
854	1.46113	0.112374	1.61904	2.39718
855	1.45628	0.112705	1.6161	2.39171
856	1.45143	0.113085	1.61342	2.38635
857	1.44654	0.113518	1.61099	2.38116
858	1.44164	0.11405	1.60879	2.37603
859	1.43678	0.114635	1.60683	2.37097
860	1.43205	0.115315	1.60509	2.36599
861	1.42752	0.115993	1.60358	2.36099
862	1.42318	0.116754	1.60227	2.35602
863	1.41896	0.117565	1.60115	2.35115
864	1.4149	0.118415	1.60019	2.34628
865	1.41087	0.1193	1.59937	2.34148
866	1.40685	0.120241	1.59867	2.33668
867	1.4029	0.121401	1.59797	2.33192
868	1.399	0.122786	1.59731	2.32712
869	1.39509	0.124297	1.59663	2.32241
870	1.39122	0.125908	1.59587	2.31781
871	1.38733	0.127624	1.59498	2.31322
872	1.38339	0.129431	1.59392	2.30863
873	1.3793	0.131348	1.59278	2.30405
874	1.37512	0.133376	1.59151	2.29952
875	1.37078	0.135495	1.59012	2.29497
876	1.36642	0.13775	1.58864	2.29043
877	1.36185	0.140145	1.5871	2.28589
878	1.35722	0.142696	1.58548	2.28139
879	1.35251	0.145388	1.58376	2.27694
880	1.34769	0.148204	1.58195	2.27243
881	1.3428	0.151187	1.58008	2.26774
882	1.3379	0.154437	1.5782	2.2629
883	1.3329	0.157915	1.57626	2.25786
884	1.32779	0.161615	1.57426	2.25257
885	1.32266	0.165376	1.57225	2.2471
886	1.31751	0.169258	1.57017	2.24138
887	1.31224	0.173261	1.56809	2.23546
888	1.30695	0.177359	1.56599	2.22937
889	1.30167	0.181556	1.56384	2.22307
890	1.2964	0.185835	1.56162	2.21663
891	1.29119	0.190187	1.55943	2.20996
892	1.286	0.194563	1.5573	2.2032
893	1.28087	0.198934	1.55518	2.19631
894	1.27578	0.203315	1.5531	2.18926
895	1.27066	0.207714	1.55101	2.18208
896	1.2655	0.212131	1.54895	2.1748
897	1.26026	0.216572	1.54688	2.16733
898	1.25495	0.22104	1.54481	2.15979
899	1.24954	0.225598	1.54278	2.15218
900	1.24403	0.230215	1.54068	2.14448
901	1.23837	0.23485	1.53849	2.13667
902	1.23251	0.239453	1.53632	2.12878
903	1.22646	0.243931	1.53422	2.12077
904	1.22017	0.24833	1.53212	2.11271
905	1.21361	0.252665	1.52997	2.10457
906	1.20679	0.257036	1.52779	2.09632
907	1.1997	0.261513	1.52552	2.08805
908	1.19241	0.266058	1.52312	2.07973
909	1.18495	0.270633	1.52061	2.07138
910	1.17727	0.27528	1.51807	2.06303
911	1.16936	0.280008	1.51537	2.05467
912	1.1613	0.284787	1.51252	2.04634
913	1.15303	0.289594	1.50954	2.038
914	1.14458	0.294442	1.50647	2.02967
915	1.13589	0.299234	1.50322	2.02133
916	1.12685	0.304027	1.49985	2.01302
917	1.1174	0.308813	1.4964	2.00472
918	1.10755	0.313553	1.49288	1.99642
919	1.09743	0.318252	1.48933	1.98811
920	1.08699	0.322942	1.48568	1.97981
921	1.07629	0.327622	1.48195	1.97153
922	1.06535	0.332298	1.47814	1.96329
923	1.05422	0.336891	1.47422	1.95505
924	1.04288	0.341331	1.47026	1.94681
925	1.03156	0.345653	1.46627	1.93859
926	1.02031	0.349844	1.46216	1.93038
927	1.0091	0.35395	1.45795	1.92214
928	0.997886	0.357881	1.45354	1.91391
929	0.986716	0.361654	1.44885	1.90567
930	0.975564	0.365278	1.44389	1.89744
931	0.964434	0.368792	1.4387	1.88923
932	0.953318	0.372142	1.43331	1.88118
933	0.942232	0.375359	1.42767	1.87327
934	0.931105	0.378381	1.42183	1.86551
935	0.920006	0.381307	1.41582	1.85789
936	0.908959	0.38405	1.4096	1.85041
937	0.897923	0.386677	1.40323	1.84302
938	0.886908	0.389122	1.39675	1.83576
939	0.875907	0.391411	1.39009	1.82862
940	0.864857	0.393578	1.38332	1.82156
941	0.85368	0.395579	1.37645	1.81453
942	0.842479	0.397436	1.3695	1.8076
943	0.831244	0.399148	1.36251	1.80073
944	0.819992	0.400663	1.35543	1.79394
945	0.808712	0.402041	1.34825	1.78723
946	0.797483	0.403254	1.34101	1.7806
947	0.78616	0.404378	1.33374	1.77403
948	0.774714	0.405392	1.32642	1.76729
949	0.763285	0.406314	1.31903	1.76042
950	0.751776	0.407136	1.31156	1.75337
951	0.740174	0.407928	1.30403	1.74619
952	0.728512	0.408647	1.29639	1.73885
953	0.716652	0.409388	1.28864	1.73137
954	0.704716	0.410113	1.28077	1.7238
955	0.692648	0.41076	1.27279	1.71612
956	0.680561	0.411429	1.26467	1.70834
957	0.668481	0.412048	1.25646	1.70042
958	0.656266	0.412723	1.24815	1.69242
959	0.644117	0.413325	1.23974	1.68439
960	0.632036	0.413884	1.23124	1.6764
961	0.620055	0.414361	1.22272	1.6684
962	0.608123	0.414767	1.21412	1.66041
963	0.596367	0.415175	1.20553	1.65246
964	0.584709	0.415523	1.19688	1.6445
965	0.573201	0.415773	1.18817	1.63656
966	0.561915	0.416005	1.17936	1.62867
967	0.550675	0.416257	1.17052	1.62079
968	0.539639	0.416491	1.16157	1.61292
969	0.528656	0.41664	1.15258	1.60506
970	0.517802	0.416737	1.14359	1.59721
971	0.507057	0.416817	1.13464	1.58937
972	0.496414	0.416931	1.1257	1.58153
973	0.485791	0.417072	1.11674	1.57374
974	0.47541	0.417233	1.10779	1.56593
975	0.465196	0.417422	1.09885	1.55818
976	0.455157	0.41762	1.08989	1.55051
977	0.445218	0.417853	1.0809	1.54301
978	0.435499	0.418116	1.07199	1.53566
979	0.425975	0.418419	1.06309	1.52844
980	0.416697	0.41867	1.05423	1.52139
981	0.407627	0.418794	1.04538	1.51462
982	0.398759	0.418793	1.03659	1.50818
983	0.390146	0.418609	1.0278	1.50206
984	0.38195	0.418232	1.01898	1.49615
985	0.374035	0.417644	1.01019	1.49043
986	0.366536	0.416822	1.00143	1.4849
987	0.359406	0.415821	0.992691	1.47953
988	0.352586	0.414637	0.983948	1.47436
989	0.346044	0.413382	0.975183	1.46936
990	0.339733	0.412052	0.966387	1.4645
991	0.33365	0.410606	0.957574	1.45981
992	0.327836	0.409014	0.948906	1.45525
993	0.322226	0.407306	0.940329	1.45088
994	0.316785	0.40556	0.93187	1.44663
995	0.311529	0.403777	0.923541	1.44249
996	0.30655	0.401941	0.915385	1.43834
997	0.301736	0.400042	0.907396	1.43421
998	0.296952	0.398054	0.899543	1.43013
[truncated: 3,002 more rows]

## Sheet: Fig. 2C
Time (ms)	CS_0	CS_0.5	CS_1			Session	CS_0	CS_0.5	CS_1
-500	-0.0542035	-0.0753696	-0.0438787			1	-0.161867	0.34059	0.278389
-499	-0.0541174	-0.0756634	-0.0446305			2	-0.120781	-0.253048	0.254842
-498	-0.0539991	-0.0759545	-0.0454517			3	0.524464	1.49197	1.55986
-497	-0.0538543	-0.0762493	-0.0463576			4	0.256839	0.517957	0.703976
-496	-0.0536673	-0.0765422	-0.0473052			5	-0.26662	2.47291	1.24308
-495	-0.0534275	-0.0768453	-0.0482893			6	-0.149842	0.714119	1.41201
-494	-0.0531286	-0.0771672	-0.0493157			7	-0.36377	-0.363028	0.47065
-493	-0.052777	-0.0775129	-0.0503773
-492	-0.0523692	-0.0778659	-0.0514669
-491	-0.0518927	-0.0782169	-0.0525805
-490	-0.0513676	-0.0785504	-0.0536806
-489	-0.0508112	-0.0788534	-0.0547873
-488	-0.0502081	-0.0791099	-0.0558717
-487	-0.0495345	-0.0793342	-0.0569256
-486	-0.0488066	-0.0795312	-0.0579176
-485	-0.0480167	-0.0797126	-0.058879
-484	-0.047171	-0.0798954	-0.0598131
-483	-0.0462525	-0.0800436	-0.0607007
-482	-0.0452507	-0.0801423	-0.0615308
-481	-0.0441768	-0.0801884	-0.0623282
-480	-0.0430391	-0.0802127	-0.0630889
-479	-0.0418396	-0.0801724	-0.0638196
-478	-0.0405902	-0.0800709	-0.0645624
-477	-0.0392589	-0.0798966	-0.0653597
-476	-0.0378464	-0.07963	-0.0662253
-475	-0.0363669	-0.0792871	-0.0671505
-474	-0.0348278	-0.0788347	-0.0681293
-473	-0.033245	-0.0782677	-0.0691558
-472	-0.0316497	-0.0776163	-0.070242
-471	-0.030027	-0.0768816	-0.0713571
-470	-0.0284178	-0.076075	-0.0724974
-469	-0.026824	-0.0752125	-0.0736679
-468	-0.0252508	-0.0743088	-0.0748928
-467	-0.0236983	-0.0733144	-0.0761359
-466	-0.022178	-0.0722524	-0.0773949
-465	-0.0206926	-0.071089	-0.0786686
-464	-0.0192373	-0.0698323	-0.0799686
-463	-0.0178002	-0.0685192	-0.0812963
-462	-0.0163782	-0.0671491	-0.0826258
-461	-0.0149359	-0.0657027	-0.083919
-460	-0.013496	-0.0642061	-0.0852095
-459	-0.012067	-0.0627261	-0.0864957
-458	-0.0106583	-0.0613034	-0.087778
-457	-0.00927467	-0.0599285	-0.0890546
-456	-0.00791839	-0.0586038	-0.0903084
-455	-0.00658372	-0.0573358	-0.0915497
-454	-0.00526677	-0.056088	-0.0927913
-453	-0.00397216	-0.0548881	-0.0939776
-452	-0.00267995	-0.0537238	-0.0950966
-451	-0.00143322	-0.0525993	-0.096162
-450	-0.000188825	-0.0515177	-0.0971896
-449	0.00106747	-0.0505045	-0.0981666
-448	0.00230387	-0.0495367	-0.0991165
-447	0.00356005	-0.04861	-0.100032
-446	0.00483625	-0.0477311	-0.100917
-445	0.00608604	-0.0468907	-0.101778
-444	0.00734852	-0.0461045	-0.102636
-443	0.00861741	-0.0453309	-0.103486
-442	0.00991226	-0.0445538	-0.104315
-441	0.0111922	-0.0437399	-0.105138
-440	0.0124337	-0.0429019	-0.10592
-439	0.0136506	-0.0420503	-0.106672
-438	0.014841	-0.0412154	-0.107399
-437	0.0159716	-0.0403679	-0.108087
-436	0.0170349	-0.039553	-0.108734
-435	0.0180032	-0.0387474	-0.109352
-434	0.0189081	-0.037973	-0.109967
-433	0.0197386	-0.0372247	-0.110542
-432	0.0205074	-0.0364948	-0.111078
-431	0.0211899	-0.0357775	-0.111559
-430	0.0218122	-0.0350749	-0.112014
-429	0.0223468	-0.0343869	-0.112408
-428	0.0227842	-0.0336915	-0.112764
-427	0.0231129	-0.0329987	-0.113079
-426	0.0233522	-0.0322841	-0.113371
-425	0.0235322	-0.0315257	-0.11362
-424	0.0236433	-0.0307021	-0.113847
-423	0.0237056	-0.0298069	-0.114052
-422	0.0237281	-0.0288266	-0.114214
-421	0.023693	-0.0277543	-0.114356
-420	0.0236024	-0.0265623	-0.114453
-419	0.0234579	-0.0252634	-0.114499
-418	0.0232736	-0.0238416	-0.114481
-417	0.0230533	-0.0223368	-0.114392
-416	0.0228076	-0.0207611	-0.114227
-415	0.0225633	-0.0191332	-0.113977
-414	0.0223193	-0.0174851	-0.113659
-413	0.0220676	-0.0158027	-0.113281
-412	0.0218095	-0.0141003	-0.112874
-411	0.0214948	-0.0123693	-0.112439
-410	0.0211384	-0.0105999	-0.111959
-409	0.0207747	-0.00881097	-0.111446
-408	0.0203939	-0.00697947	-0.110898
-407	0.0200104	-0.00512018	-0.11033
-406	0.0196169	-0.00321564	-0.109763
-405	0.0192088	-0.00126971	-0.109224
-404	0.0187992	0.000715151	-0.108707
-403	0.0183625	0.00274458	-0.108187
-402	0.0179131	0.00480065	-0.107651
-401	0.0174356	0.00691451	-0.107114
-400	0.0169471	0.00910757	-0.106545
-399	0.016425	0.0113876	-0.105997
-398	0.015876	0.0137472	-0.105438
-397	0.015311	0.0161615	-0.104887
-396	0.0147361	0.0186306	-0.104319
-395	0.0141215	0.0211049	-0.103736
-394	0.0134942	0.0235652	-0.103118
-393	0.0128444	0.0260143	-0.102476
-392	0.0121849	0.028407	-0.101851
-391	0.0114996	0.0307438	-0.101211
-390	0.0107612	0.0330197	-0.100562
-389	0.010007	0.0352167	-0.0998565
-388	0.00923104	0.0373403	-0.0991089
-387	0.0084367	0.0394109	-0.0983017
-386	0.00759734	0.0414085	-0.0974271
-385	0.00673069	0.043342	-0.0964993
-384	0.0058299	0.0452522	-0.0955212
-383	0.00489301	0.0471016	-0.0944728
-382	0.00389179	0.0488879	-0.0933546
-381	0.00282783	0.0506116	-0.0921583
-380	0.0017263	0.052268	-0.0908884
-379	0.000578792	0.0538806	-0.0895284
-378	-0.000589448	0.0554555	-0.0881108
-377	-0.00174247	0.0570085	-0.0866354
-376	-0.00287841	0.0585481	-0.0850982
-375	-0.00400751	0.0600905	-0.0834841
-374	-0.00512935	0.0616153	-0.0818234
-373	-0.006267	0.063111	-0.0801354
-372	-0.00740708	0.0645848	-0.0784462
-371	-0.00853846	0.0660373	-0.0767811
-370	-0.00969102	0.0674644	-0.0751297
-369	-0.010855	0.0688648	-0.0735022
-368	-0.0120542	0.0702272	-0.0718975
-367	-0.0132831	0.071518	-0.0703164
-366	-0.0145156	0.0727197	-0.0687539
-365	-0.0157262	0.0737951	-0.067188
-364	-0.0169214	0.0747694	-0.0656564
-363	-0.0180677	0.0756527	-0.064145
-362	-0.0191336	0.07646	-0.0626593
-361	-0.0201125	0.0771805	-0.0611844
-360	-0.0209779	0.0778311	-0.0597339
-359	-0.0217592	0.0783765	-0.0583054
-358	-0.0224411	0.0788556	-0.0568908
-357	-0.0230287	0.0792417	-0.0555074
-356	-0.023532	0.0795526	-0.0541668
-355	-0.0239789	0.0797933	-0.0528841
-354	-0.0243511	0.079937	-0.0516527
-353	-0.0246524	0.0799685	-0.0504503
-352	-0.0248857	0.0799212	-0.0493073
-351	-0.0250569	0.0797981	-0.0482143
-350	-0.0251735	0.0796422	-0.047154
-349	-0.0252062	0.0794397	-0.0461363
-348	-0.0251761	0.0791722	-0.0451653
-347	-0.0250829	0.0788523	-0.0442278
-346	-0.0249449	0.078466	-0.0433353
-345	-0.0247632	0.0780294	-0.0425082
-344	-0.0245288	0.0775129	-0.0417285
-343	-0.0242293	0.0769537	-0.0410074
-342	-0.0238692	0.076388	-0.0403498
-341	-0.0234356	0.075807	-0.0397618
-340	-0.0229531	0.0752375	-0.0392537
-339	-0.0224223	0.0747028	-0.0388104
-338	-0.0218573	0.0741902	-0.0384334
-337	-0.021243	0.0737174	-0.0381409
-336	-0.0205456	0.0732733	-0.037899
-335	-0.0197985	0.0728622	-0.0377077
-334	-0.0190198	0.0724866	-0.0375595
-333	-0.0182263	0.0721541	-0.0374685
-332	-0.0174174	0.0718326	-0.0374177
-331	-0.0165965	0.0714883	-0.0373988
-330	-0.0157743	0.0711551	-0.0374152
-329	-0.0149359	0.0708159	-0.0374585
-328	-0.0140844	0.0704776	-0.0375409
-327	-0.0131989	0.0701288	-0.0376298
-326	-0.012255	0.0697697	-0.0377271
-325	-0.0112539	0.0693808	-0.0377988
-324	-0.0101643	0.0690117	-0.0378555
-323	-0.00898102	0.0686697	-0.0379011
-322	-0.00773983	0.0683796	-0.0379222
-321	-0.00643289	0.0681276	-0.0379301
-320	-0.00506749	0.067915	-0.0379027
-319	-0.00366497	0.0677393	-0.0378514
-318	-0.00218904	0.067621	-0.0377641
-317	-0.000661306	0.0675174	-0.0376584
-316	0.000929969	0.067421	-0.0375518
-315	0.00255654	0.0673347	-0.0374458
-314	0.00420909	0.0672298	-0.0373355
-313	0.00588602	0.0671054	-0.0372244
-312	0.0075634	0.0669652	-0.0371023
-311	0.00927074	0.0668146	-0.0369599
-310	0.0110015	0.0666973	-0.0368146
-309	0.0127811	0.0666038	-0.0366446
-308	0.0146048	0.0665281	-0.0364557
-307	0.0164589	0.0664596	-0.0362589
-306	0.0183513	0.0664141	-0.0360662
-305	0.0202743	0.0663662	-0.0358652
-304	0.0222195	0.0663145	-0.0356455
-303	0.024197	0.0662674	-0.0353987
-302	0.0261953	0.0662082	-0.0351096
-301	0.0281923	0.0661161	-0.0348009
-300	0.0301772	0.0660032	-0.0345053
-299	0.0321374	0.0658841	-0.0341957
-298	0.0340682	0.0657353	-0.0339132
-297	0.0360071	0.0655569	-0.0335913
-296	0.0379521	0.0653545	-0.0332441
-295	0.0399015	0.0651347	-0.032859
-294	0.0418434	0.0649266	-0.03242
-293	0.04377	0.0647017	-0.0319379
-292	0.0456528	0.064472	-0.0314367
-291	0.0474594	0.0642219	-0.030892
-290	0.0491979	0.0639524	-0.0303149
-289	0.050857	0.0636625	-0.0297265
-288	0.0524438	0.0633442	-0.0290867
-287	0.0539625	0.0629763	-0.0284087
-286	0.0553883	0.0626024	-0.0276984
-285	0.0566999	0.0621768	-0.0269237
-284	0.0579478	0.0617019	-0.0261115
-283	0.0591119	0.0611705	-0.0252494
-282	0.0601989	0.0605834	-0.0243852
-281	0.0612064	0.0599644	-0.0235554
-280	0.0621416	0.0592958	-0.0227766
-279	0.0630083	0.0585541	-0.0220076
-278	0.0637989	0.0577173	-0.0212642
-277	0.0644944	0.0567735	-0.0205408
-276	0.0651059	0.0557668	-0.0198516
-275	0.0656387	0.0546993	-0.0191688
-274	0.0661025	0.0535502	-0.0185038
-273	0.0664998	0.0523344	-0.0178512
-272	0.0668253	0.0510491	-0.0171926
-271	0.0670829	0.0497178	-0.016608
-270	0.0672669	0.0483331	-0.0160585
-269	0.0673853	0.0469076	-0.0155202
-268	0.0674488	0.0454863	-0.0149906
-267	0.067447	0.0440481	-0.0144841
-266	0.067386	0.0426105	-0.014016
-265	0.0672593	0.0411646	-0.0135613
-264	0.0670351	0.0397311	-0.0131333
-263	0.0667453	0.0383034	-0.0127453
-262	0.066398	0.0369316	-0.0123839
-261	0.0660012	0.0355907	-0.0120316
-260	0.0655551	0.0342611	-0.0117145
-259	0.0650233	0.0329724	-0.0113955
-258	0.0644321	0.0316868	-0.0110527
-257	0.0637592	0.0304147	-0.0106944
-256	0.0630424	0.0291413	-0.0103021
-255	0.0622841	0.0278943	-0.0098895
-254	0.0615145	0.0266686	-0.00942974
-253	0.0607095	0.0254588	-0.0089438
-252	0.0598621	0.0242476	-0.00842675
-251	0.0589564	0.0230259	-0.00787839
-250	0.0579884	0.0217868	-0.00731441
-249	0.0569572	0.020515	-0.00671106
-248	0.0558807	0.0192237	-0.00604381
-247	0.0547478	0.0179459	-0.00534778
-246	0.0535334	0.0166744	-0.00460723
-245	0.0522058	0.0154015	-0.00382648
-244	0.050766	0.0141543	-0.00303196
-243	0.0492327	0.0129447	-0.00220165
-242	0.0475885	0.0117641	-0.00134092
-241	0.0458928	0.0106179	-0.00048363
-240	0.0441402	0.0095043	0.000346761
-239	0.0423611	0.00839567	0.0011227
-238	0.0405567	0.00732224	0.00186493
-237	0.0386934	0.00629211	0.00258355
-236	0.0367615	0.00528612	0.00327735
-235	0.0347699	0.00432171	0.00395839
-234	0.0327449	0.00338457	0.00460961
-233	0.030642	0.00245605	0.00523288
-232	0.0284823	0.00156519	0.00583514
-231	0.0262803	0.000725168	0.0064508
-230	0.0239904	-0.00011611	0.00706505
-229	0.0216568	-0.000910215	0.00767741
-228	0.0192707	-0.00167031	0.00830866
-227	0.016837	-0.00240104	0.00893924
-226	0.0143483	-0.00314457	0.00959231
-225	0.0118013	-0.00391399	0.0102165
-224	0.0092195	-0.00470971	0.01085
-223	0.00659414	-0.00552701	0.0114944
-222	0.00394694	-0.00636551	0.0121575
-221	0.00128332	-0.00722254	0.0128282
-220	-0.00137684	-0.0080783	0.0135299
-219	-0.00404323	-0.00895423	0.014203
-218	-0.00673167	-0.00982596	0.014891
-217	-0.00943103	-0.0107093	0.0155909
-216	-0.0121144	-0.011608	0.016325
-215	-0.0148055	-0.0125272	0.0170996
-214	-0.0174729	-0.0134898	0.0178779
-213	-0.0201129	-0.0144806	0.0186675
-212	-0.0226911	-0.0154928	0.0194695
-211	-0.025209	-0.0165348	0.0202395
-210	-0.0276872	-0.0176083	0.0209883
-209	-0.0301142	-0.0187054	0.0217434
-208	-0.032487	-0.0197804	0.022501
-207	-0.0347681	-0.0208394	0.0232582
-206	-0.0370002	-0.0218898	0.0240187
-205	-0.0391328	-0.0229497	0.0247819
-204	-0.041187	-0.0240141	0.0255646
-203	-0.0431814	-0.0251028	0.0263137
-202	-0.0451087	-0.0262313	0.0270132
-201	-0.0469887	-0.0273995	0.0276629
-200	-0.0488039	-0.0286033	0.0282388
-199	-0.0505558	-0.0298079	0.0287445
-198	-0.0522424	-0.0310152	0.029257
-197	-0.0538829	-0.0322279	0.0297422
-196	-0.0554657	-0.0334193	0.0301936
-195	-0.0570044	-0.0345774	0.0305989
-194	-0.0585051	-0.0356953	0.0309424
-193	-0.059946	-0.0367765	0.0312401
-192	-0.0613321	-0.0378284	0.0314666
-191	-0.0626592	-0.0388699	0.0316133
-190	-0.0638928	-0.0399047	0.0316615
-189	-0.0650819	-0.0409457	0.0316297
-188	-0.0661665	-0.0419724	0.0315226
-187	-0.067194	-0.0429866	0.0313294
-186	-0.0681733	-0.0439923	0.0310605
-185	-0.0691017	-0.0449889	0.0307502
-184	-0.0699651	-0.0459712	0.0303977
-183	-0.0707491	-0.0469731	0.0300154
-182	-0.0714804	-0.0479924	0.0295932
-181	-0.0721927	-0.0490265	0.0291558
-180	-0.0728365	-0.0500569	0.0287074
-179	-0.073433	-0.0511004	0.0282532
-178	-0.0739688	-0.0521644	0.0277513
-177	-0.0744458	-0.0532392	0.0272108
-176	-0.0748676	-0.0543678	0.026661
-175	-0.075236	-0.0555089	0.0260719
-174	-0.0755452	-0.0566565	0.0254512
-173	-0.0758091	-0.057876	0.0248186
-172	-0.0760031	-0.0591417	0.0241761
-171	-0.0761418	-0.0604733	0.0235012
-170	-0.0762288	-0.0618404	0.022801
-169	-0.076248	-0.0632411	0.0220594
-168	-0.0762037	-0.0646257	0.0212828
-167	-0.0760773	-0.0660034	0.0204504
-166	-0.0758931	-0.0673911	0.0195621
-165	-0.0756404	-0.068794	0.0186366
-164	-0.075326	-0.0702039	0.0176939
-163	-0.0749894	-0.0716347	0.0167096
-162	-0.074596	-0.0730548	0.0157316
-161	-0.0741145	-0.0744909	0.0147545
-160	-0.073536	-0.0759771	0.0137772
-159	-0.072853	-0.0774678	0.0128161
-158	-0.0720841	-0.0790265	0.0118859
-157	-0.071233	-0.0806216	0.0110082
-156	-0.070309	-0.0822935	0.0101579
-155	-0.069339	-0.0840494	0.00936963
-154	-0.0683034	-0.0858557	0.00864269
-153	-0.0672344	-0.0877217	0.00797887
-152	-0.0661607	-0.0896294	0.00738625
-151	-0.0650699	-0.0915912	0.00685414
-150	-0.0639446	-0.0936098	0.00639175
-149	-0.0628089	-0.0956754	0.00599394
-148	-0.0616591	-0.0977946	0.00565041
-147	-0.0604842	-0.0999627	0.00538077
-146	-0.0592986	-0.102158	0.00518168
-145	-0.0580846	-0.104377	0.00501709
-144	-0.0567947	-0.1066	0.00494496
-143	-0.0554297	-0.108825	0.00493219
-142	-0.0539944	-0.111044	0.00497369
-141	-0.0524604	-0.113223	0.00506566
-140	-0.0508502	-0.115357	0.00522436
-139	-0.0491476	-0.117444	0.0054296
-138	-0.0473602	-0.119482	0.00567529
-137	-0.0454951	-0.121463	0.00594708
-136	-0.043569	-0.123359	0.00625161
-135	-0.0416016	-0.125169	0.00662626
-134	-0.0395984	-0.126886	0.00703172
-133	-0.037531	-0.128507	0.00744859
-132	-0.0354394	-0.130048	0.00786428
-131	-0.0333331	-0.131505	0.00826912
-130	-0.0312284	-0.132908	0.00868104
-129	-0.029139	-0.134232	0.0090984
-128	-0.0270561	-0.135493	0.00950877
-127	-0.0249769	-0.136692	0.00994152
-126	-0.0229151	-0.137813	0.0103874
-125	-0.0208762	-0.138871	0.0108576
-124	-0.0188698	-0.139891	0.0113495
-123	-0.0168638	-0.140854	0.0118502
-122	-0.0149203	-0.141731	0.0123904
-121	-0.0130223	-0.142534	0.013004
-120	-0.0111588	-0.143265	0.0136635
-119	-0.00934442	-0.143949	0.0143624
-118	-0.00761677	-0.144575	0.0151196
-117	-0.00596295	-0.145167	0.0159337
-116	-0.00438559	-0.145725	0.0168186
-115	-0.00286465	-0.146257	0.0177755
-114	-0.00138261	-0.146746	0.0187834
-113	7.0227e-05	-0.147222	0.0198407
-112	0.00145695	-0.14768	0.0209439
-111	0.00277695	-0.1481	0.0220811
-110	0.00405301	-0.148464	0.0232589
-109	0.00528284	-0.148776	0.0244557
-108	0.00645313	-0.149065	0.0256836
-107	0.00756099	-0.149363	0.0269526
-106	0.00861147	-0.149623	0.0282421
-105	0.00961558	-0.149885	0.0295002
-104	0.0105715	-0.150122	0.0307094
-103	0.011504	-0.15033	0.0318709
-102	0.0124391	-0.150523	0.0330076
-101	0.013413	-0.150714	0.0341019
-100	0.0143973	-0.1509	0.0351571
-99	0.0153626	-0.151082	0.0361554
-98	0.0163331	-0.151269	0.0371311
-97	0.0173738	-0.151438	0.0380462
-96	0.0184243	-0.151622	0.0389033
-95	0.0194998	-0.151824	0.0396887
-94	0.0206106	-0.152022	0.0404364
-93	0.0217035	-0.152225	0.0411734
-92	0.0227795	-0.152425	0.0419239
-91	0.0238189	-0.152613	0.0426854
-90	0.0248415	-0.152793	0.0434169
-89	0.0258928	-0.152981	0.0441345
-88	0.0269336	-0.153203	0.0447991
-87	0.0279502	-0.153473	0.0453976
-86	0.0289346	-0.153782	0.0459117
-85	0.029863	-0.154109	0.0463072
-84	0.0307487	-0.154428	0.0466095
-83	0.031587	-0.15476	0.0468371
-82	0.0323541	-0.155076	0.0469955
-81	0.0330775	-0.155388	0.0470648
-80	0.03371	-0.155713	0.0470709
-79	0.034289	-0.156046	0.0469947
-78	0.0348208	-0.156367	0.0468558
-77	0.0353072	-0.156699	0.046676
-76	0.0357484	-0.157025	0.0464512
-75	0.0361496	-0.157366	0.0462161
-74	0.0365261	-0.157715	0.0459917
-73	0.0368648	-0.158023	0.0457572
-72	0.0371488	-0.158301	0.0455496
-71	0.0373536	-0.158554	0.0453228
-70	0.0374796	-0.158767	0.0450813
-69	0.0375597	-0.158928	0.0448516
-68	0.0375575	-0.159041	0.0446405
-67	0.0375149	-0.159112	0.0444519
-66	0.0374324	-0.15916	0.0442636
-65	0.0372681	-0.159191	0.0440622
-64	0.0370448	-0.15922	0.0438331
-63	0.036763	-0.159247	0.0435888
-62	0.0364218	-0.159277	0.0433087
-61	0.0360071	-0.159303	0.043045
-60	0.0355263	-0.159291	0.0427918
-59	0.0349768	-0.159287	0.0425476
-58	0.0343913	-0.159262	0.0423273
-57	0.0337678	-0.159242	0.0421253
-56	0.0331109	-0.159234	0.0419267
-55	0.0324139	-0.159217	0.0417338
-54	0.03169	-0.159201	0.0415451
-53	0.0309133	-0.159137	0.0413609
-52	0.0300514	-0.159035	0.0411912
-51	0.0291123	-0.158908	0.0410407
-50	0.0281101	-0.158754	0.0409231
-49	0.0270497	-0.15854	0.0408288
-48	0.0259384	-0.158286	0.0407403
-47	0.0247823	-0.15801	0.0406554
-46	0.0235793	-0.157713	0.0405928
-45	0.0223227	-0.157403	0.0405467
-44	0.0210027	-0.157057	0.0404945
-43	0.0196276	-0.156669	0.0405114
-42	0.0181755	-0.156238	0.040552
-41	0.0166747	-0.155777	0.0406418
-40	0.0151202	-0.15528	0.0407394
-39	0.0135402	-0.154785	0.0408679
-38	0.0119227	-0.154237	0.0410356
-37	0.010231	-0.153662	0.0412085
-36	0.00849474	-0.153061	0.0413816
-35	0.00670558	-0.152433	0.0415854
-34	0.00487554	-0.151787	0.0418341
-33	0.00300841	-0.15114	0.0421079
-32	0.00110229	-0.150483	0.0423982
-31	-0.000867803	-0.149839	0.0427103
-30	-0.00288629	-0.149219	0.0430199
-29	-0.00496536	-0.148589	0.0433383
-28	-0.0071089	-0.147953	0.0436765
-27	-0.00930303	-0.14732	0.0440497
-26	-0.0115463	-0.146675	0.0444407
-25	-0.0138426	-0.146015	0.0448422
-24	-0.0161701	-0.145345	0.0452462
-23	-0.0185189	-0.144651	0.0456772
-22	-0.0208742	-0.14394	0.0461048
-21	-0.0232514	-0.143234	0.0465538
-20	-0.0256581	-0.142555	0.0470258
-19	-0.0280666	-0.14189	0.0474797
-18	-0.0304983	-0.141199	0.0479693
-17	-0.0329447	-0.140494	0.0484594
-16	-0.0353805	-0.139743	0.0489726
-15	-0.0377946	-0.138936	0.0495187
-14	-0.0401817	-0.138076	0.0501021
-13	-0.0425364	-0.137169	0.0506874
-12	-0.0448584	-0.136208	0.051294
-11	-0.0471163	-0.135184	0.0519024
-10	-0.0493201	-0.134109	0.0524808
-9	-0.051514	-0.133053	0.0530451
-8	-0.0536914	-0.132005	0.0535887
-7	-0.0558921	-0.130972	0.0541398
-6	-0.0580687	-0.129951	0.0546998
-5	-0.0602495	-0.128921	0.0552836
-4	-0.0624179	-0.127881	0.0559025
-3	-0.0645918	-0.126852	0.0565516
-2	-0.0667693	-0.125853	0.0571856
-1	-0.0689384	-0.124864	0.057786
0	-0.0711095	-0.123916	0.0583466
1	-0.0732971	-0.122999	0.0588814
2	-0.075478	-0.12212	0.0593829
3	-0.0776191	-0.121304	0.0598782
4	-0.0797231	-0.120558	0.060358
5	-0.08173	-0.119886	0.0608595
6	-0.0836847	-0.119286	0.0613774
7	-0.0855775	-0.118741	0.0618986
8	-0.0874368	-0.118248	0.0624392
9	-0.0892546	-0.117793	0.0630004
10	-0.0910375	-0.117346	0.0636017
11	-0.0927773	-0.116915	0.0642454
12	-0.0944852	-0.116497	0.0649223
13	-0.0961751	-0.116109	0.0656102
14	-0.097841	-0.115745	0.0663084
15	-0.0994912	-0.115441	0.0670025
16	-0.101098	-0.11517	0.0676701
17	-0.102658	-0.114934	0.0682947
18	-0.104174	-0.114723	0.0688643
19	-0.10567	-0.114522	0.0694061
20	-0.107109	-0.114356	0.0699257
21	-0.10851	-0.114213	0.0704622
22	-0.109889	-0.114088	0.0710022
23	-0.111249	-0.113959	0.0715241
24	-0.112583	-0.113867	0.0720507
25	-0.11391	-0.113808	0.0725729
26	-0.115209	-0.113791	0.0730731
27	-0.116471	-0.113801	0.0735333
28	-0.117694	-0.113811	0.074
29	-0.118877	-0.113809	0.074476
30	-0.11998	-0.1138	0.0749756
31	-0.121008	-0.113801	0.0754853
32	-0.121979	-0.113797	0.0760281
33	-0.122932	-0.113777	0.0765919
34	-0.12388	-0.113746	0.0771701
35	-0.124799	-0.113738	0.0777899
36	-0.125692	-0.113764	0.0784312
37	-0.126534	-0.11383	0.0790925
38	-0.127306	-0.113906	0.0797398
39	-0.128014	-0.114025	0.0803924
40	-0.128641	-0.114157	0.0810645
41	-0.12921	-0.114302	0.0817609
42	-0.129735	-0.114502	0.0824824
43	-0.130221	-0.114758	0.0832041
44	-0.130673	-0.115037	0.0839704
45	-0.131093	-0.11537	0.0847472
46	-0.13145	-0.115759	0.0855423
47	-0.131716	-0.116201	0.0863674
48	-0.131902	-0.116676	0.0872075
49	-0.132	-0.117199	0.0880536
50	-0.132027	-0.117749	0.0888959
51	-0.131969	-0.118322	0.0897422
52	-0.131829	-0.118932	0.0905915
53	-0.131585	-0.119568	0.0914491
54	-0.131239	-0.120221	0.0922925
55	-0.130764	-0.120902	0.0930871
56	-0.130149	-0.121605	0.0938619
57	-0.129403	-0.122349	0.0946004
58	-0.128533	-0.123095	0.0952915
59	-0.127568	-0.12387	0.0959489
60	-0.126532	-0.124689	0.0965432
61	-0.125454	-0.125525	0.0971012
62	-0.124296	-0.126377	0.0976179
63	-0.123095	-0.127239	0.0980984
64	-0.121854	-0.128128	0.0985634
65	-0.120581	-0.129025	0.0989921
66	-0.119348	-0.129954	0.0993731
67	-0.118152	-0.130906	0.0996979
68	-0.117014	-0.131855	0.0999634
69	-0.115936	-0.132777	0.100151
70	-0.114883	-0.133666	0.100295
71	-0.11387	-0.134541	0.100406
72	-0.112929	-0.135411	0.100512
73	-0.112061	-0.136265	0.100621
74	-0.111252	-0.13712	0.100705
75	-0.11047	-0.13795	0.100747
76	-0.109735	-0.138815	0.100763
77	-0.109035	-0.139696	0.100721
78	-0.108359	-0.140595	0.100626
79	-0.107688	-0.141516	0.100503
80	-0.106999	-0.142445	0.100348
81	-0.106274	-0.14338	0.100157
82	-0.105532	-0.144305	0.0999296
83	-0.104732	-0.145226	0.0996782
84	-0.103885	-0.146134	0.0993762
85	-0.102994	-0.147029	0.0989989
86	-0.10207	-0.147908	0.098571
87	-0.101121	-0.148782	0.0981166
88	-0.10016	-0.149621	0.0976481
89	-0.0992037	-0.150418	0.0971663
90	-0.0982559	-0.151104	0.0966462
91	-0.097283	-0.151694	0.0961196
92	-0.0963009	-0.152183	0.0955621
93	-0.0952861	-0.152548	0.0949739
94	-0.0942577	-0.152791	0.0943461
95	-0.0931808	-0.152948	0.093667
96	-0.0921059	-0.153017	0.0928997
97	-0.0910118	-0.152998	0.0920382
98	-0.0898786	-0.152872	0.0910897
99	-0.088691	-0.152676	0.0900731
100	-0.0874285	-0.152397	0.0889937
101	-0.0861393	-0.152039	0.0878415
102	-0.0848097	-0.151561	0.0866282
103	-0.0834585	-0.150946	0.0853823
104	-0.0820953	-0.150209	0.0840876
105	-0.080732	-0.149359	0.0827353
106	-0.079326	-0.148427	0.0812948
107	-0.0778853	-0.147408	0.0797876
108	-0.0764438	-0.146293	0.078195
109	-0.0750146	-0.145117	0.0765321
110	-0.0735961	-0.143921	0.0747885
111	-0.0721768	-0.142687	0.0729835
112	-0.0707634	-0.141406	0.0711149
113	-0.0693555	-0.140086	0.069189
114	-0.0679867	-0.138753	0.0672154
115	-0.0666496	-0.13741	0.0652029
116	-0.0653507	-0.13607	0.0631523
117	-0.0640509	-0.134741	0.0610701
118	-0.0627362	-0.133453	0.0589922
119	-0.0614257	-0.132173	0.0568913
120	-0.0601184	-0.1309	0.054753
121	-0.0588233	-0.129634	0.0525931
122	-0.057506	-0.128348	0.0503807
123	-0.0561849	-0.127064	0.0481208
124	-0.0548597	-0.125738	0.0457976
125	-0.0535594	-0.124357	0.0434281
126	-0.0522917	-0.122915	0.0410044
127	-0.0510574	-0.121444	0.0385488
128	-0.0498397	-0.119905	0.0360777
129	-0.0486401	-0.118299	0.0335772
130	-0.0474484	-0.116633	0.0310358
131	-0.0462528	-0.114924	0.0284701
132	-0.0450511	-0.113194	0.0258801
133	-0.0438393	-0.111447	0.0232682
134	-0.0426022	-0.109666	0.0206212
135	-0.0413617	-0.107854	0.0179366
136	-0.0401348	-0.105993	0.0152207
137	-0.0389555	-0.104132	0.0124566
138	-0.0378275	-0.102267	0.00962509
139	-0.0367363	-0.100407	0.00674848
140	-0.0356976	-0.0985433	0.0037989
141	-0.0347157	-0.0967152	0.000804807
142	-0.0337996	-0.0948704	-0.00217628
143	-0.0329587	-0.0930323	-0.00515632
144	-0.0321989	-0.0912009	-0.00812204
145	-0.0315296	-0.0893953	-0.011063
146	-0.0309692	-0.0876406	-0.0139736
147	-0.0304785	-0.0858739	-0.0168551
148	-0.030025	-0.0841129	-0.019742
149	-0.029589	-0.082353	-0.0226153
150	-0.029185	-0.0805723	-0.0254736
151	-0.0287951	-0.0788416	-0.0283167
152	-0.0284103	-0.0771865	-0.0311215
153	-0.0280355	-0.075579	-0.0338992
154	-0.0276715	-0.0740403	-0.0366581
155	-0.0273029	-0.0725374	-0.0393881
156	-0.0269045	-0.0711025	-0.0421164
157	-0.0264922	-0.0697375	-0.044839
158	-0.0260519	-0.0684116	-0.0475426
159	-0.0256052	-0.0671151	-0.0502328
160	-0.0251567	-0.0658235	-0.0529195
161	-0.0247303	-0.0645088	-0.0555925
162	-0.0243417	-0.0631802	-0.0582429
163	-0.0239617	-0.061839	-0.0608711
164	-0.0235988	-0.0604483	-0.0634568
165	-0.0232302	-0.0590357	-0.0660147
166	-0.0228822	-0.0576347	-0.0685646
167	-0.0225426	-0.0562149	-0.071109
168	-0.0222051	-0.0548115	-0.0736892
169	-0.0218351	-0.0534757	-0.0762744
170	-0.0214243	-0.0521856	-0.0788614
171	-0.0210028	-0.0509371	-0.0814414
172	-0.0205528	-0.0497003	-0.0840397
173	-0.0200758	-0.0485077	-0.0866146
174	-0.0195802	-0.0473282	-0.0891628
175	-0.0190959	-0.0461635	-0.0916667
176	-0.0186077	-0.0450217	-0.0941604
177	-0.0181092	-0.0439135	-0.0966686
178	-0.0175886	-0.0428475	-0.0991745
179	-0.0170473	-0.041824	-0.101689
180	-0.0165093	-0.0408332	-0.104204
181	-0.0159606	-0.039885	-0.106737
182	-0.0154181	-0.0389753	-0.109278
183	-0.0148873	-0.0381207	-0.111803
184	-0.0143621	-0.0373111	-0.114291
185	-0.0138625	-0.0365186	-0.116705
186	-0.0133967	-0.0357913	-0.119064
187	-0.0129864	-0.0351196	-0.121357
188	-0.0126324	-0.0344661	-0.123583
189	-0.0123199	-0.0338117	-0.125742
190	-0.0120585	-0.0331547	-0.12783
191	-0.0118272	-0.0325273	-0.129834
192	-0.0116233	-0.0318683	-0.131745
193	-0.0114309	-0.0311734	-0.133549
194	-0.0112711	-0.0304523	-0.135245
195	-0.0111129	-0.0297084	-0.136826
196	-0.0109635	-0.0289428	-0.138271
197	-0.0107968	-0.0281373	-0.139573
198	-0.010611	-0.0273192	-0.140756
199	-0.010388	-0.0264859	-0.141829
200	-0.0101369	-0.0256533	-0.142772
201	-0.00980366	-0.0248089	-0.143575
202	-0.00941805	-0.0239511	-0.144253
203	-0.0089848	-0.0230797	-0.144815
204	-0.00848485	-0.0221786	-0.145281
205	-0.00793994	-0.0213051	-0.145675
206	-0.0073976	-0.0204146	-0.145988
207	-0.00683856	-0.0195356	-0.146213
208	-0.00625765	-0.0186774	-0.146397
209	-0.00565074	-0.0177962	-0.14653
210	-0.00501064	-0.0169197	-0.146618
211	-0.0043184	-0.0160452	-0.146648
212	-0.00355309	-0.0151824	-0.146601
213	-0.00273742	-0.0143163	-0.146466
214	-0.00185523	-0.0134648	-0.14626
215	-0.000901844	-0.0126059	-0.145994
216	8.59669e-05	-0.0117137	-0.145664
217	0.00108859	-0.0108277	-0.145298
218	0.00208154	-0.00993486	-0.144864
219	0.00309635	-0.00905515	-0.144365
220	0.00409478	-0.00818716	-0.143814
221	0.00508173	-0.00736253	-0.14323
222	0.00605288	-0.00655889	-0.142612
223	0.00698167	-0.00579271	-0.141948
224	0.00783871	-0.00509687	-0.141234
225	0.00860793	-0.00446614	-0.140501
226	0.00928637	-0.00391525	-0.139722
227	0.00987355	-0.00340021	-0.138897
228	0.0103799	-0.00291305	-0.138039
229	0.0108086	-0.00243955	-0.137149
230	0.0111487	-0.00200687	-0.136244
231	0.0114217	-0.00161423	-0.135338
232	0.0116365	-0.00124905	-0.134468
233	0.0117826	-0.000904586	-0.133647
234	0.0118548	-0.000562523	-0.132888
235	0.0118562	-0.000221269	-0.132224
236	0.0118261	0.000103601	-0.131666
237	0.0117702	0.000422452	-0.131245
238	0.0116824	0.000735521	-0.130986
239	0.0115512	0.00102193	-0.130865
240	0.01141	0.00132701	-0.130871
241	0.0112474	0.00162958	-0.131004
242	0.0110704	0.00193765	-0.13124
243	0.0108765	0.00220771	-0.131582
244	0.010648	0.0024516	-0.13205
245	0.0104052	0.00264677	-0.132619
246	0.0100987	0.00280095	-0.13326
247	0.0097347	0.00291817	-0.133967
248	0.00934119	0.00302351	-0.134735
249	0.00893056	0.00313235	-0.135575
250	0.00849953	0.00325538	-0.136468
251	0.00805532	0.00337393	-0.137425
252	0.00756205	0.0034959	-0.138427
253	0.00701449	0.0036035	-0.139472
254	0.00643608	0.00371243	-0.140568
255	0.00577986	0.00381048	-0.141705
256	0.0050666	0.0038972	-0.142873
257	0.00430107	0.00398422	-0.144047
258	0.00348723	0.00409528	-0.145231
259	0.00261652	0.00426249	-0.146458
260	0.00168809	0.00446315	-0.14772
261	0.000701977	0.00470763	-0.149029
262	-0.000332053	0.0050054	-0.150378
263	-0.00138821	0.00534675	-0.151757
264	-0.00248112	0.00570095	-0.153153
265	-0.00361638	0.0060543	-0.154582
266	-0.0047961	0.00640681	-0.156034
267	-0.00601929	0.00674766	-0.157506
268	-0.00728873	0.00708419	-0.158997
269	-0.00860188	0.00746806	-0.160494
270	-0.00992853	0.00789039	-0.161975
271	-0.0113103	0.00834569	-0.163453
272	-0.0127079	0.008857	-0.16493
273	-0.0141255	0.00944553	-0.166423
274	-0.0155578	0.0100925	-0.167915
275	-0.0170029	0.0108069	-0.169382
276	-0.0184701	0.0115984	-0.170825
277	-0.01997	0.0124544	-0.172205
278	-0.0215184	0.0133952	-0.173532
279	-0.0230991	0.0144126	-0.174807
280	-0.0246906	0.0155048	-0.176003
281	-0.0263055	0.0166503	-0.177116
282	-0.0279319	0.0178269	-0.178137
283	-0.0295306	0.0190021	-0.179117
284	-0.0311328	0.0201949	-0.180083
285	-0.0327436	0.0213794	-0.181024
286	-0.0344121	0.0225699	-0.181931
287	-0.0361068	0.023771	-0.182816
288	-0.0378531	0.0249671	-0.183676
289	-0.0396938	0.0261841	-0.184524
290	-0.0415708	0.0273457	-0.185353
291	-0.0434875	0.028449	-0.186142
292	-0.0454215	0.0294957	-0.186901
293	-0.0473807	0.0304622	-0.187595
294	-0.0493438	0.0313551	-0.188234
295	-0.0512819	0.0322095	-0.188791
296	-0.0531961	0.0330474	-0.18925
297	-0.0550983	0.0338427	-0.189637
298	-0.0569843	0.0346118	-0.189933
299	-0.0588263	0.0353622	-0.190181
300	-0.0605951	0.0361091	-0.19039
301	-0.0622746	0.0368294	-0.190549
302	-0.0638737	0.0375841	-0.190656
303	-0.065402	0.0383305	-0.190698
304	-0.0668351	0.0390837	-0.190691
305	-0.068195	0.0398476	-0.190614
306	-0.0694736	0.0406529	-0.190477
307	-0.0706547	0.0415063	-0.190284
308	-0.0717278	0.0424165	-0.190046
309	-0.072669	0.0433944	-0.189753
310	-0.073433	0.0443925	-0.18941
311	-0.0740402	0.0453987	-0.188993
312	-0.0744891	0.0464372	-0.188498
313	-0.0747778	0.0475083	-0.18791
314	-0.0749284	0.0486118	-0.187209
315	-0.0749154	0.0497557	-0.186416
316	-0.0748256	0.0509404	-0.185491
317	-0.0746294	0.0521772	-0.184451
318	-0.0743093	0.0534774	-0.183258
319	-0.0738893	0.0548515	-0.181883
320	-0.0733343	0.0563186	-0.180339
321	-0.0726472	0.0578549	-0.178658
322	-0.0718758	0.0595052	-0.176806
323	-0.0710391	0.0612784	-0.174797
324	-0.0701616	0.0631511	-0.172671
325	-0.0692428	0.0651637	-0.170406
326	-0.0682686	0.0672617	-0.16802
327	-0.0672538	0.0694722	-0.165531
328	-0.0662084	0.0717644	-0.162898
329	-0.0651475	0.0741307	-0.160136
330	-0.064058	0.0765768	-0.157243
331	-0.0629371	0.0791098	-0.154202
332	-0.0617708	0.0817553	-0.151015
333	-0.06052	0.0844703	-0.147722
334	-0.0591912	0.087223	-0.144306
335	-0.0577583	0.0900073	-0.140762
336	-0.0561878	0.092804	-0.137098
337	-0.0544955	0.0956146	-0.133324
338	-0.0527018	0.0984376	-0.129442
339	-0.0508057	0.101292	-0.125443
340	-0.0488266	0.104201	-0.121327
341	-0.0467664	0.107152	-0.117083
342	-0.0446345	0.110144	-0.112723
343	-0.042437	0.113201	-0.108262
344	-0.0401304	0.116341	-0.10373
345	-0.0377419	0.119548	-0.0991037
346	-0.0352583	0.122877	-0.0943755
347	-0.032704	0.126254	-0.0895692
348	-0.0300752	0.129681	-0.0846782
349	-0.0273812	0.133173	-0.0797168
350	-0.0246142	0.136717	-0.0746507
351	-0.0217686	0.140295	-0.0694573
352	-0.0188816	0.143916	-0.0641708
353	-0.0159198	0.147585	-0.0587829
354	-0.0128819	0.151297	-0.0533048
355	-0.00978678	0.155032	-0.0476998
356	-0.00660815	0.158783	-0.0419847
357	-0.00335827	0.162531	-0.0361407
358	-1.94439e-05	0.166285	-0.0301765
359	0.00338751	0.170048	-0.0241116
360	0.00692126	0.173846	-0.0178929
361	0.0106087	0.177655	-0.0115581
362	0.0144359	0.181496	-0.00515212
363	0.018395	0.185397	0.001327
364	0.0224846	0.189322	0.00789394
365	0.0267193	0.193272	0.0145155
366	0.0310995	0.197209	0.0211914
367	0.0355649	0.201157	0.0279648
368	0.040102	0.205124	0.0348764
369	0.0447307	0.209081	0.04194
370	0.04947	0.21307	0.0491245
371	0.054296	0.217068	0.0564648
372	0.0592387	0.221098	0.0639847
373	0.0642861	0.225161	0.071679
374	0.0694229	0.22927	0.0795273
375	0.0746301	0.233421	0.0875355
376	0.0799183	0.237657	0.095705
377	0.0852973	0.241944	0.104033
378	0.0907892	0.246294	0.112499
379	0.0963559	0.250722	0.121098
380	0.102007	0.255251	0.129807
381	0.107742	0.259879	0.138625
382	0.113522	0.264588	0.147583
383	0.119309	0.269369	0.15664
384	0.125104	0.274207	0.165799
385	0.130918	0.279142	0.17507
386	0.136769	0.284148	0.184433
387	0.142667	0.289225	0.193895
388	0.148618	0.294379	0.203456
389	0.154639	0.299631	0.213121
390	0.160743	0.304998	0.22285
391	0.166914	0.310459	0.232673
392	0.173166	0.316003	0.242587
393	0.179456	0.321636	0.252582
394	0.18581	0.327367	0.26266
395	0.192184	0.333155	0.272833
396	0.198598	0.338981	0.283086
397	0.205062	0.344843	0.29342
398	0.211567	0.350755	0.303827
399	0.218098	0.35671	0.314319
400	0.224681	0.362694	0.324882
401	0.231293	0.368722	0.335514
402	0.237942	0.374797	0.346272
403	0.24466	0.380896	0.357121
404	0.251402	0.387018	0.368055
405	0.258169	0.393157	0.379058
406	0.264955	0.399304	0.390106
407	0.271749	0.405455	0.401187
408	0.278602	0.411598	0.41232
409	0.285528	0.417757	0.423469
410	0.292542	0.42389	0.434653
411	0.299586	0.430001	0.445857
412	0.306671	0.436081	0.457066
413	0.313781	0.44215	0.468212
414	0.320895	0.448226	0.479288
415	0.328015	0.454345	0.490316
416	0.335121	0.46051	0.501303
417	0.342201	0.466721	0.51225
418	0.34923	0.472996	0.523182
419	0.35619	0.479342	0.534079
420	0.363116	0.485737	0.544925
421	0.37001	0.492172	0.555721
422	0.376894	0.498658	0.56648
423	0.383731	0.505197	0.577208
424	0.390543	0.511788	0.587911
425	0.397283	0.518446	0.598585
426	0.403956	0.525179	0.609222
427	0.410568	0.531973	0.619827
428	0.417118	0.53883	0.630369
429	0.423618	0.545754	0.640893
430	0.430081	0.552719	0.651391
431	0.436487	0.559717	0.661852
432	0.442855	0.566748	0.672262
433	0.449196	0.573812	0.682619
434	0.455524	0.580873	0.692964
435	0.461841	0.587944	0.703257
436	0.468203	0.595023	0.713507
437	0.474581	0.602152	0.723755
438	0.480949	0.609311	0.73397
439	0.487266	0.616502	0.744134
440	0.493547	0.623738	0.754284
441	0.499786	0.631028	0.764449
442	0.506	0.63841	0.774651
443	0.512145	0.645854	0.784886
444	0.518184	0.653362	0.795088
445	0.524115	0.660904	0.805265
446	0.529981	0.668459	0.815397
447	0.535761	0.676054	0.825459
448	0.541425	0.683698	0.83546
449	0.54695	0.691371	0.845412
450	0.552359	0.699103	0.855315
451	0.557668	0.706854	0.865188
452	0.562889	0.71464	0.875042
453	0.568025	0.722442	0.884866
454	0.573083	0.73022	0.894656
455	0.578045	0.73798	0.904377
456	0.58291	0.745729	0.914068
457	0.587673	0.753474	0.923711
458	0.592328	0.761196	0.933312
459	0.596892	0.768887	0.942835
460	0.601362	0.776538	0.952301
461	0.605731	0.784162	0.961704
462	0.609985	0.791789	0.97106
463	0.614142	0.799391	0.980342
464	0.618213	0.806991	0.989532
465	0.622157	0.814582	0.998634
466	0.625995	0.822171	1.00765
467	0.629696	0.82975	1.01657
468	0.633286	0.837334	1.02543
469	0.636737	0.844931	1.03426
470	0.640046	0.852487	1.04299
471	0.643195	0.859978	1.05162
472	0.646209	0.867427	1.06018
473	0.649092	0.874839	1.06867
474	0.65185	0.882195	1.0771
475	0.654512	0.889536	1.08545
476	0.657078	0.896836	1.09372
477	0.659561	0.904124	1.10194
478	0.661979	0.911367	1.11007
479	0.664332	0.918569	1.11814
480	0.666595	0.925714	1.12612
481	0.668783	0.932828	1.13402
482	0.670895	0.939925	1.14182
483	0.672936	0.946956	1.1495
484	0.674907	0.953948	1.15705
485	0.676823	0.960913	1.16449
486	0.678667	0.967848	1.17177
487	0.680478	0.974729	1.1789
488	0.68227	0.981566	1.18587
489	0.684038	0.988347	1.19272
490	0.685789	0.995091	1.19944
491	0.687525	1.0018	1.20605
492	0.68922	1.00849	1.21256
493	0.690848	1.01513	1.21899
494	0.692389	1.02168	1.22533
495	0.693827	1.02816	1.23157
496	0.695146	1.03456	1.23774
497	0.696342	1.04089	1.24383
498	0.697413	1.04715	1.24985
499	0.698321	1.05335	1.2558
500	0.699081	1.05951	1.26166
501	0.699678	1.06562	1.26743
502	0.700116	1.07167	1.27311
503	0.700396	1.07767	1.27874
504	0.700544	1.0836	1.28427
505	0.700563	1.08948	1.28971
506	0.70045	1.0953	1.29509
507	0.700218	1.10109	1.30038
508	0.699843	1.10683	1.30556
509	0.699343	1.11254	1.31067
510	0.698695	1.1182	1.31571
511	0.697912	1.12384	1.32065
512	0.697028	1.1294	1.32551
513	0.696038	1.13488	1.33027
514	0.694906	1.14029	1.33499
515	0.693655	1.14557	1.33963
516	0.69226	1.15073	1.34419
517	0.690742	1.15573	1.3487
518	0.689114	1.16057	1.35313
519	0.687319	1.16526	1.35753
520	0.685355	1.16982	1.36188
521	0.683225	1.17427	1.36617
522	0.680917	1.17858	1.37038
523	0.678466	1.18274	1.3745
524	0.67586	1.18678	1.3785
525	0.673091	1.19067	1.3824
526	0.670193	1.19444	1.38621
527	0.667144	1.19807	1.38991
528	0.663937	1.20153	1.39351
529	0.66057	1.20484	1.39699
530	0.657043	1.20801	1.40032
531	0.6534	1.21108	1.40353
532	0.649646	1.21406	1.40665
533	0.645757	1.21694	1.40965
534	0.641752	1.2197	1.41257
535	0.637643	1.22236	1.4154
536	0.633481	1.22494	1.41818
537	0.629288	1.22743	1.42091
538	0.625047	1.22983	1.42356
539	0.620736	1.23214	1.42613
540	0.616403	1.23438	1.42866
541	0.612053	1.2365	1.43116
542	0.607646	1.23856	1.43363
543	0.60321	1.24053	1.43607
544	0.598736	1.24239	1.43849
545	0.594231	1.24412	1.44088
546	0.589709	1.24572	1.44325
547	0.585153	1.2472	1.4456
548	0.58056	1.24856	1.44794
549	0.575951	1.24983	1.45024
550	0.571333	1.25101	1.45249
551	0.56669	1.25211	1.4547
552	0.56206	1.25315	1.45685
553	0.557402	1.25414	1.45893
554	0.552743	1.25503	1.46101
555	0.548045	1.25583	1.46304
556	0.543332	1.25659	1.46505
557	0.538627	1.25729	1.46704
558	0.533939	1.25791	1.46899
559	0.529269	1.25844	1.47089
560	0.524624	1.2589	1.47278
561	0.519999	1.25927	1.47465
562	0.515379	1.25954	1.4765
563	0.510769	1.25976	1.47829
564	0.506234	1.25987	1.48006
565	0.501767	1.25989	1.48181
566	0.497373	1.25985	1.48352
567	0.493059	1.25971	1.48515
568	0.488827	1.25946	1.48669
569	0.48464	1.25914	1.48814
570	0.480525	1.25874	1.48948
571	0.476471	1.25831	1.49072
572	0.472472	1.25782	1.49185
573	0.468521	1.25726	1.49292
574	0.464606	1.25661	1.49394
575	0.460738	1.25588	1.49488
576	0.456917	1.25503	1.49575
577	0.453165	1.25408	1.49656
578	0.449462	1.25302	1.49729
579	0.445819	1.25186	1.49796
580	0.442231	1.25062	1.49852
581	0.438718	1.24927	1.49894
582	0.435303	1.24784	1.49927
583	0.432012	1.24633	1.49951
584	0.428832	1.24474	1.49966
585	0.425738	1.24307	1.49974
586	0.42274	1.24132	1.49974
587	0.419808	1.2395	1.49967
588	0.416922	1.23757	1.49955
589	0.414082	1.23558	1.49942
590	0.411279	1.23354	1.49927
591	0.408539	1.23148	1.49908
592	0.405846	1.22936	1.49888
593	0.403206	1.22718	1.49868
594	0.400636	1.22495	1.49853
595	0.398102	1.22269	1.49844
596	0.395587	1.22039	1.49838
597	0.393116	1.21808	1.49834
598	0.390693	1.21572	1.49831
599	0.388335	1.21333	1.49827
600	0.386053	1.21091	1.4982
601	0.383858	1.20847	1.4981
602	0.381722	1.20599	1.49797
603	0.379657	1.20349	1.49783
604	0.377608	1.20095	1.49767
605	0.375569	1.19839	1.49748
606	0.373563	1.19586	1.49724
607	0.371609	1.19333	1.49696
608	0.3697	1.19079	1.49665
609	0.367806	1.18819	1.49631
610	0.365905	1.18556	1.49593
611	0.363986	1.18289	1.49555
612	0.362081	1.18018	1.49516
613	0.360171	1.17741	1.49473
614	0.358251	1.17466	1.49426
615	0.356318	1.1719	1.49374
616	0.354361	1.16914	1.49318
617	0.352415	1.16636	1.49259
618	0.350471	1.16357	1.49196
619	0.348539	1.1608	1.49127
620	0.346624	1.158	1.49055
621	0.344703	1.1552	1.48974
622	0.342771	1.1524	1.48889
623	0.34083	1.14961	1.48799
624	0.338898	1.14683	1.48705
625	0.336964	1.14409	1.48607
626	0.335	1.14141	1.4851
627	0.333025	1.1388	1.48411
628	0.330984	1.13625	1.48312
629	0.32887	1.13373	1.4821
630	0.326667	1.13126	1.48107
631	0.324373	1.12887	1.48001
632	0.322012	1.12651	1.47894
633	0.319555	1.12421	1.47781
634	0.317045	1.12196	1.4766
635	0.314475	1.11974	1.47532
636	0.31187	1.11755	1.47397
637	0.309222	1.11542	1.47255
638	0.306548	1.11331	1.47104
639	0.303851	1.11125	1.46946
640	0.301142	1.10921	1.46781
641	0.298404	1.10719	1.46611
642	0.295691	1.10516	1.46436
643	0.293004	1.1031	1.46256
644	0.290318	1.10105	1.46073
645	0.287632	1.099	1.45887
646	0.284963	1.09698	1.45699
647	0.282311	1.09496	1.45509
648	0.279674	1.09295	1.45316
649	0.277052	1.09093	1.45122
650	0.274482	1.08892	1.44928
651	0.271961	1.08692	1.44735
652	0.269456	1.08494	1.44537
653	0.266953	1.08296	1.4434
654	0.264477	1.08099	1.44139
655	0.26198	1.07903	1.43931
656	0.259477	1.07706	1.43717
657	0.256949	1.0751	1.43498
658	0.254426	1.07315	1.43273
659	0.251891	1.07123	1.43044
660	0.249386	1.06932	1.4281
661	0.246891	1.06744	1.42571
662	0.244399	1.06558	1.42328
663	0.241915	1.06378	1.42079
664	0.239404	1.06203	1.41825
665	0.236875	1.06031	1.41565
666	0.234305	1.05866	1.41298
667	0.23167	1.05709	1.41025
668	0.228982	1.05559	1.40747
669	0.226251	1.05415	1.40466
670	0.223509	1.05284	1.4018
671	0.220754	1.0516	1.39891
672	0.217968	1.05037	1.39599
673	0.215159	1.04916	1.39303
674	0.212286	1.04794	1.39005
675	0.209344	1.04668	1.38708
676	0.20633	1.04537	1.38408
677	0.203232	1.04402	1.38109
678	0.200097	1.04264	1.37807
679	0.196933	1.04123	1.37503
680	0.193753	1.0398	1.37198
681	0.190541	1.03834	1.3689
682	0.18729	1.03685	1.36581
683	0.183978	1.03531	1.3627
684	0.180604	1.03373	1.35957
685	0.177138	1.03208	1.35643
686	0.173557	1.03041	1.35326
687	0.169872	1.02868	1.35008
688	0.166069	1.02691	1.34687
689	0.162158	1.02507	1.34363
690	0.15815	1.02317	1.34035
691	0.154029	1.02123	1.33703
692	0.149831	1.01923	1.33366
693	0.145556	1.01714	1.33025
694	0.141221	1.01499	1.32678
695	0.13681	1.01277	1.32324
696	0.132367	1.01048	1.31966
697	0.127898	1.00812	1.31602
698	0.123408	1.00568	1.31238
699	0.118895	1.00319	1.30876
700	0.114362	1.00063	1.30519
701	0.109782	0.998011	1.30165
702	0.105182	0.995291	1.29816
703	0.100546	0.992472	1.29473
704	0.0958984	0.989571	1.29133
705	0.0912297	0.986563	1.28795
706	0.0865583	0.98343	1.28463
707	0.0819196	0.980249	1.28133
708	0.0772848	0.976989	1.27806
709	0.0726418	0.973657	1.27482
710	0.0680043	0.970261	1.2716
711	0.0633949	0.966806	1.26843
712	0.0588107	0.96331	1.2653
713	0.0542795	0.959759	1.26227
714	0.0497921	0.956153	1.25932
715	0.0453147	0.952503	1.25644
716	0.04086	0.948808	1.2536
717	0.0364683	0.945069	1.25081
718	0.0321576	0.941304	1.24807
719	0.0279219	0.937519	1.24537
720	0.0237632	0.933731	1.24269
721	0.0196897	0.92996	1.24004
722	0.0156971	0.926229	1.23739
723	0.0117642	0.922559	1.23476
724	0.00791767	0.918937	1.2321
725	0.00415057	0.915366	1.2294
726	0.000471371	0.911865	1.22669
727	-0.00316758	0.908418	1.22396
728	-0.00675208	0.905024	1.22117
729	-0.0102856	0.901675	1.21832
730	-0.0137433	0.898325	1.21542
731	-0.017119	0.894944	1.21247
732	-0.0204121	0.89152	1.2095
733	-0.0236398	0.888058	1.20652
734	-0.0267693	0.884518	1.20352
735	-0.0298308	0.880934	1.20053
736	-0.0328188	0.877297	1.19752
737	-0.0357375	0.873628	1.19447
738	-0.0385707	0.869949	1.19138
739	-0.0413078	0.86624	1.18822
740	-0.0439543	0.862552	1.18503
741	-0.0465406	0.858844	1.18181
742	-0.0490987	0.85512	1.17857
743	-0.051612	0.851354	1.17533
744	-0.0540804	0.847536	1.17208
745	-0.0565359	0.843674	1.16884
746	-0.0589737	0.839771	1.16561
747	-0.0614024	0.835851	1.16239
748	-0.0638265	0.831913	1.15919
749	-0.0662545	0.827953	1.15596
750	-0.0686851	0.823994	1.15273
751	-0.0711295	0.820028	1.14947
752	-0.0735946	0.816052	1.14621
753	-0.0760885	0.812069	1.14293
754	-0.0786148	0.80808	1.13965
755	-0.0811647	0.804075	1.1364
756	-0.0837313	0.800087	1.13318
757	-0.0863115	0.796133	1.12998
758	-0.0889137	0.792251	1.12682
759	-0.0915317	0.788467	1.1237
760	-0.0941903	0.784767	1.12059
761	-0.0968529	0.78116	1.11747
762	-0.099529	0.777619	1.11433
763	-0.102231	0.774114	1.11117
764	-0.104937	0.770654	1.10795
765	-0.107665	0.767241	1.10471
766	-0.110393	0.763872	1.10146
767	-0.113152	0.760554	1.09824
768	-0.115891	0.757281	1.09505
769	-0.118629	0.754092	1.0919
770	-0.121347	0.750993	1.0888
771	-0.124072	0.747961	1.08574
772	-0.126788	0.745012	1.08275
773	-0.129502	0.742175	1.07976
774	-0.132188	0.739444	1.0768
775	-0.134891	0.736819	1.07385
776	-0.137595	0.734313	1.07093
777	-0.140319	0.731889	1.06802
778	-0.143015	0.729526	1.0651
779	-0.145662	0.727216	1.0622
780	-0.148265	0.72497	1.05927
781	-0.150824	0.722776	1.05632
782	-0.15338	0.720656	1.05333
783	-0.155938	0.718604	1.05028
784	-0.158493	0.716629	1.04718
785	-0.161048	0.714711	1.04405
786	-0.163641	0.712844	1.04083
787	-0.166271	0.711012	1.03754
788	-0.168946	0.709207	1.03418
789	-0.171662	0.70749	1.03074
790	-0.17436	0.705846	1.02721
791	-0.177039	0.704247	1.02357
792	-0.179699	0.7027	1.01986
793	-0.182366	0.701169	1.01606
794	-0.185035	0.699649	1.01221
795	-0.187692	0.698139	1.00829
796	-0.190338	0.696651	1.00429
797	-0.192969	0.695199	1.0002
798	-0.195603	0.693756	0.996019
799	-0.198254	0.692342	0.99172
800	-0.200909	0.690947	0.987317
801	-0.203574	0.68957	0.982817
802	-0.206237	0.688221	0.978278
803	-0.208908	0.68694	0.973672
804	-0.211539	0.685735	0.969035
805	-0.214141	0.684578	0.964374
806	-0.216694	0.683465	0.959673
807	-0.219214	0.682414	0.954939
808	-0.221681	0.681453	0.950232
809	-0.224106	0.680551	0.945552
810	-0.226496	0.67974	0.940903
811	-0.228817	0.678992	0.936292
812	-0.231111	0.678282	0.931723
813	-0.23337	0.677598	0.927206
814	-0.235599	0.67695	0.922727
815	-0.237784	0.676339	0.918319
816	-0.239909	0.675762	0.913948
817	-0.241986	0.675209	0.909618
818	-0.244006	0.67467	0.905334
819	-0.245943	0.674159	0.901094
820	-0.247819	0.673679	0.896903
821	-0.249615	0.673225	0.892813
822	-0.251346	0.672807	0.888838
823	-0.253007	0.672411	0.884956
824	-0.25459	0.672059	0.88117
825	-0.256114	0.671755	0.877448
826	-0.257576	0.671475	0.873764
827	-0.259001	0.671245	0.870124
828	-0.260375	0.671027	0.866517
829	-0.261716	0.67081	0.862953
830	-0.26295	0.670576	0.859456
831	-0.264081	0.670348	0.856002
832	-0.265122	0.670097	0.852619
833	-0.266064	0.669845	0.849301
834	-0.266923	0.669583	0.84604
835	-0.267717	0.669311	0.842807
836	-0.268431	0.669047	0.83958
837	-0.269056	0.668801	0.836349
838	-0.269585	0.668559	0.833117
839	-0.270046	0.668365	0.829901
840	-0.270421	0.668185	0.826698
841	-0.270705	0.668031	0.823529
842	-0.270901	0.66791	0.820404
843	-0.270987	0.667791	0.817325
844	-0.270946	0.667685	0.814297
845	-0.270755	0.667583	0.811303
846	-0.270417	0.667473	0.808349
847	-0.269938	0.667312	0.805425
848	-0.269309	0.667125	0.802515
849	-0.268541	0.666893	0.799632
850	-0.267655	0.666614	0.796759
851	-0.266668	0.6663	0.79389
852	-0.265561	0.665906	0.791045
853	-0.26438	0.665466	0.788209
854	-0.263131	0.664991	0.785398
855	-0.26179	0.664502	0.78258
856	-0.260339	0.663985	0.779769
857	-0.258793	0.663464	0.776936
858	-0.257164	0.662942	0.774073
859	-0.255446	0.662416	0.771152
860	-0.253627	0.661877	0.76819
861	-0.251757	0.661258	0.765181
862	-0.249822	0.660585	0.762121
863	-0.247854	0.65982	0.759009
864	-0.245834	0.658968	0.755861
865	-0.24375	0.658022	0.752693
866	-0.241601	0.656967	0.749501
867	-0.239374	0.655793	0.746279
868	-0.237065	0.65451	0.743046
869	-0.234634	0.653135	0.739782
870	-0.232089	0.651664	0.736482
871	-0.229467	0.650083	0.733147
872	-0.226754	0.648396	0.729781
873	-0.223973	0.646637	0.72638
874	-0.221102	0.644811	0.722959
875	-0.218155	0.642917	0.719537
876	-0.215156	0.640978	0.716136
877	-0.212118	0.638971	0.712751
878	-0.209098	0.636919	0.709417
879	-0.206097	0.634813	0.706117
880	-0.203107	0.632675	0.702866
881	-0.200099	0.630524	0.699674
882	-0.197102	0.628339	0.696518
883	-0.194107	0.626121	0.693397
884	-0.191081	0.623847	0.690324
885	-0.188036	0.621543	0.68727
886	-0.184981	0.619199	0.684246
887	-0.181936	0.616829	0.681272
888	-0.178867	0.614399	0.678325
889	-0.175783	0.611916	0.675412
890	-0.172682	0.609391	0.672522
891	-0.169588	0.606842	0.669654
892	-0.166447	0.604276	0.666798
893	-0.163329	0.601697	0.663974
894	-0.160214	0.599156	0.661163
895	-0.157112	0.596652	0.658335
896	-0.154015	0.59416	0.655501
897	-0.150922	0.591678	0.652646
898	-0.147831	0.589218	0.649771
899	-0.144747	0.586757	0.646845
900	-0.141671	0.584308	0.643836
901	-0.138604	0.58181	0.640781
902	-0.135526	0.579287	0.637701
903	-0.132472	0.576707	0.634571
904	-0.129485	0.57408	0.631437
905	-0.126601	0.571409	0.628291
906	-0.12379	0.56871	0.625145
907	-0.121058	0.565983	0.621981
908	-0.118376	0.563249	0.618814
909	-0.115737	0.560487	0.615616
910	-0.113169	0.557701	0.612393
911	-0.110667	0.554909	0.609136
912	-0.108245	0.552091	0.605852
913	-0.105903	0.549236	0.602503
914	-0.103613	0.54635	0.599093
915	-0.101377	0.543439	0.5956
916	-0.0991868	0.540502	0.592051
917	-0.0970306	0.537564	0.588455
918	-0.0949217	0.534597	0.584822
919	-0.0928689	0.531592	0.581149
920	-0.0908722	0.528558	0.577441
921	-0.0889563	0.525495	0.573673
922	-0.0871038	0.522424	0.56981
923	-0.0853017	0.519383	0.565887
924	-0.0835487	0.516385	0.561914
925	-0.081845	0.513419	0.557872
926	-0.080191	0.51049	0.553771
927	-0.0785791	0.507585	0.549627
928	-0.0769874	0.504739	0.545442
929	-0.0753816	0.501946	0.541218
930	-0.0737875	0.49922	0.536979
931	-0.0721771	0.496585	0.532732
932	-0.0705497	0.494064	0.52846
933	-0.068907	0.491629	0.524172
934	-0.0672659	0.489305	0.51989
935	-0.0656346	0.487076	0.515616
936	-0.0640304	0.484906	0.511382
937	-0.0624392	0.48278	0.507172
938	-0.0608546	0.480731	0.502973
939	-0.0592747	0.478779	0.498781
940	-0.0577258	0.476939	0.494585
941	-0.0562007	0.475217	0.49038
942	-0.0547015	0.473608	0.486177
943	-0.0532495	0.472123	0.481974
944	-0.0518613	0.470782	0.477784
945	-0.0505343	0.469561	0.473632
946	-0.0492744	0.468471	0.469496
947	-0.0480711	0.467498	0.465395
948	-0.0469367	0.466647	0.461332
949	-0.045818	0.46592	0.457372
950	-0.0447384	0.465282	0.453489
951	-0.0436985	0.464723	0.44967
952	-0.0426802	0.464251	0.445956
953	-0.0416983	0.463846	0.442356
954	-0.0407618	0.463523	0.438867
955	-0.0398779	0.463288	0.435461
956	-0.0390705	0.463139	0.432158
957	-0.0383432	0.463066	0.428953
958	-0.0376695	0.463087	0.425829
959	-0.0370522	0.463157	0.422775
960	-0.0364684	0.463292	0.419802
961	-0.0359552	0.463489	0.416947
962	-0.0355	0.463717	0.414218
963	-0.0351074	0.463983	0.411595
964	-0.0347636	0.464283	0.409065
965	-0.0345152	0.464646	0.406621
966	-0.034352	0.465054	0.404222
967	-0.0342911	0.465494	0.401886
968	-0.0343144	0.465989	0.399617
969	-0.0344164	0.466503	0.397434
970	-0.0345865	0.467053	0.395329
971	-0.0348337	0.467606	0.393275
972	-0.0351559	0.468178	0.391268
973	-0.03555	0.468766	0.389321
974	-0.0359981	0.469373	0.387399
975	-0.0365282	0.469964	0.385504
976	-0.0371343	0.470579	0.383614
977	-0.037801	0.471178	0.381747
978	-0.03848	0.471773	0.379897
979	-0.0391664	0.472356	0.378075
980	-0.0398409	0.472914	0.376272
981	-0.0405196	0.473422	0.37449
982	-0.0412081	0.473884	0.3727
983	-0.0418949	0.474304	0.370905
984	-0.0425736	0.474681	0.3691
985	-0.0432681	0.475049	0.367329
986	-0.0439875	0.475425	0.365579
987	-0.0447651	0.475737	0.363892
988	-0.0455805	0.476025	0.362235
989	-0.0464256	0.476282	0.360643
990	-0.0473054	0.476507	0.359116
991	-0.0481989	0.476713	0.357623
992	-0.0490765	0.476898	0.35616
993	-0.049987	0.477072	0.354745
994	-0.0509056	0.477256	0.35342
995	-0.0518341	0.477439	0.352151
996	-0.0527677	0.477634	0.350942
997	-0.053699	0.47787	0.34978
998	-0.0546265	0.478141	0.348727
999	-0.055537	0.478464	0.347774
1000	-0.0564254	0.478798	0.34692
1001	-0.0572951	0.479189	0.346148
1002	-0.058132	0.479663	0.345445
1003	-0.0589454	0.480226	0.344802
1004	-0.0597226	0.480853	0.344219
1005	-0.0604621	0.481522	0.343719
1006	-0.0611544	0.482261	0.343333
1007	-0.0618073	0.483057	0.343014
1008	-0.0624776	0.483875	0.342748
1009	-0.0631324	0.484724	0.342553
1010	-0.0637695	0.485587	0.342442
1011	-0.064424	0.486448	0.342426
1012	-0.065099	0.487308	0.342496
1013	-0.0658132	0.488141	0.342662
1014	-0.0665606	0.488903	0.342911
1015	-0.0673402	0.489555	0.34322
1016	-0.068185	0.490099	0.343574
1017	-0.0690901	0.490531	0.343991
1018	-0.0700522	0.490878	0.344518
1019	-0.0710658	0.491143	0.345131
1020	-0.0721485	0.491316	0.34582
1021	-0.0733062	0.491401	0.346581
1022	-0.0745241	0.491421	0.347398
1023	-0.0758283	0.491317	0.348264
1024	-0.0772234	0.491122	0.349173
1025	-0.0787279	0.490845	0.350123
1026	-0.0802996	0.490499	0.351109
1027	-0.0819509	0.490081	0.352112
1028	-0.0836709	0.489607	0.353126
1029	-0.0854696	0.489057	0.354143
1030	-0.0873273	0.488435	0.355149
1031	-0.0892599	0.487749	0.356157
1032	-0.0912493	0.487018	0.357179
1033	-0.0932681	0.486255	0.358207
1034	-0.0953001	0.485436	0.35927
1035	-0.09736	0.484572	0.360363
1036	-0.0994351	0.483667	0.361553
1037	-0.101555	0.482749	0.362851
1038	-0.103703	0.481797	0.364219
1039	-0.105883	0.480827	0.365685
1040	-0.108097	0.479804	0.367244
1041	-0.110295	0.478749	0.3689
1042	-0.112441	0.477616	0.370646
1043	-0.114481	0.476442	0.372495
1044	-0.116442	0.475212	0.37444
1045	-0.118312	0.473927	0.376462
1046	-0.12011	0.4726	0.378517
1047	-0.121822	0.471212	0.380589
1048	-0.123454	0.469764	0.382676
1049	-0.124997	0.468258	0.384777
1050	-0.126434	0.46668	0.386871
1051	-0.127758	0.46502	0.38893
1052	-0.12896	0.463289	0.390982
1053	-0.130062	0.461497	0.392996
1054	-0.131053	0.459649	0.394941
1055	-0.131879	0.457742	0.396854
1056	-0.132584	0.455805	0.398711
1057	-0.133166	0.453857	0.40052
1058	-0.133641	0.451917	0.402292
1059	-0.134034	0.449974	0.404002
1060	-0.134367	0.448034	0.405658
1061	-0.134617	0.446106	0.407257
1062	-0.134802	0.44418	0.40879
1063	-0.134923	0.442245	0.410296
1064	-0.134979	0.440306	0.41173
1065	-0.134958	0.438423	0.413114
1066	-0.13486	0.436615	0.414483
1067	-0.134695	0.434855	0.415851
1068	-0.134461	0.433137	0.417204
1069	-0.13416	0.431439	0.418574
1070	-0.13381	0.429749	0.419934
1071	-0.133394	0.428057	0.421276
1072	-0.132912	0.426352	0.422585
1073	-0.13236	0.424628	0.423877
1074	-0.131761	0.4229	0.42514
1075	-0.131109	0.421173	0.426375
1076	-0.130423	0.419428	0.427577
1077	-0.129755	0.417672	0.428762
1078	-0.129103	0.415885	0.42991
1079	-0.128466	0.414081	0.430996
1080	-0.127844	0.412275	0.432027
1081	-0.127241	0.410468	0.433055
1082	-0.126629	0.40866	0.434053
1083	-0.126022	0.406855	0.434998
1084	-0.125434	0.40503	0.435876
1085	-0.124848	0.403176	0.436702
1086	-0.124279	0.401332	0.437484
1087	-0.123725	0.399485	0.438191
1088	-0.123203	0.397611	0.438838
1089	-0.122663	0.395736	0.439423
1090	-0.122112	0.393833	0.439921
1091	-0.121568	0.39193	0.440331
1092	-0.121027	0.390032	0.440646
1093	-0.120496	0.388152	0.440888
1094	-0.119955	0.386317	0.441044
1095	-0.119426	0.384525	0.441121
1096	-0.118893	0.382758	0.441134
1097	-0.118326	0.381039	0.441124
1098	-0.117735	0.379393	0.441081
1099	-0.11713	0.377812	0.441012
1100	-0.116553	0.376279	0.440924
1101	-0.116017	0.374796	0.440811
1102	-0.115498	0.373339	0.440683
1103	-0.115029	0.371903	0.440555
1104	-0.114591	0.370471	0.440432
1105	-0.114167	0.369056	0.44031
1106	-0.113753	0.367664	0.44018
1107	-0.113352	0.366297	0.440037
1108	-0.112949	0.364961	0.43988
1109	-0.112554	0.36365	0.43969
1110	-0.11217	0.36239	0.439426
1111	-0.111793	0.36118	0.439092
1112	-0.11143	0.360025	0.438685
1113	-0.111048	0.358937	0.438188
1114	-0.110618	0.357886	0.437613
1115	-0.110187	0.356897	0.436936
1116	-0.109776	0.355943	0.436171
1117	-0.109393	0.355041	0.435318
1118	-0.109042	0.354169	0.434405
1119	-0.108713	0.353305	0.433437
1120	-0.108386	0.352449	0.432398
1121	-0.108021	0.351568	0.431329
1122	-0.107647	0.350708	0.430223
1123	-0.107265	0.349859	0.429084
1124	-0.106878	0.349029	0.427897
1125	-0.106464	0.348228	0.42665
1126	-0.106035	0.347423	0.425393
1127	-0.105569	0.34664	0.424204
1128	-0.105074	0.345887	0.423082
1129	-0.104538	0.345158	0.422014
1130	-0.103962	0.344444	0.42098
1131	-0.103358	0.343747	0.419984
1132	-0.102712	0.343104	0.419038
1133	-0.102031	0.342499	0.418123
1134	-0.101316	0.341905	0.417259
1135	-0.100593	0.341344	0.416401
1136	-0.0998522	0.340778	0.415568
1137	-0.0990992	0.340208	0.414749
1138	-0.0983216	0.339625	0.413924
1139	-0.0975397	0.339029	0.413085
1140	-0.0968017	0.3384	0.412214
1141	-0.0960819	0.337746	0.411316
1142	-0.0954081	0.337071	0.410349
1143	-0.0947727	0.336386	0.409285
1144	-0.094168	0.335665	0.408137
1145	-0.0936035	0.33489	0.406933
1146	-0.0930696	0.334051	0.405649
1147	-0.0925805	0.333157	0.4043
1148	-0.0921167	0.33222	0.402866
1149	-0.0917023	0.331259	0.401353
1150	-0.0913295	0.330267	0.39977
1151	-0.0910077	0.329252	0.398132
1152	-0.0907512	0.328236	0.396436
1153	-0.0905642	0.327232	0.394654
1154	-0.0904458	0.32621	0.392788
1155	-0.0903657	0.325167	0.39086
1156	-0.0903341	0.324077	0.38886
1157	-0.0903551	0.322946	0.386785
1158	-0.0904064	0.321787	0.384622
1159	-0.0904921	0.320626	0.382377
1160	-0.090592	0.31947	0.380081
1161	-0.0907273	0.318307	0.377728
1162	-0.0908788	0.31718	0.375322
1163	-0.0910665	0.316071	0.372863
1164	-0.09128	0.314973	0.370339
1165	-0.0915093	0.313899	0.367817
1166	-0.0917739	0.312868	0.365278
1167	-0.0920687	0.311849	0.362706
1168	-0.0923968	0.310855	0.360124
1169	-0.0927639	0.309915	0.357523
1170	-0.0931456	0.309004	0.354894
1171	-0.0935641	0.308102	0.352206
1172	-0.0939803	0.307249	0.349496
1173	-0.0943914	0.306428	0.346741
1174	-0.0947905	0.305656	0.343931
1175	-0.0951292	0.304928	0.341103
1176	-0.0954318	0.304248	0.338241
1177	-0.0956913	0.303602	0.335368
1178	-0.0959017	0.302962	0.332477
1179	-0.096049	0.302302	0.329571
1180	-0.0961673	0.301645	0.326664
1181	-0.0962303	0.300981	0.323777
1182	-0.0962526	0.300289	0.320918
1183	-0.0962	0.29959	0.31809
1184	-0.0961004	0.29888	0.315289
1185	-0.0959338	0.298149	0.31251
1186	-0.095719	0.297398	0.309728
1187	-0.0954729	0.296642	0.306964
1188	-0.0952161	0.295862	0.30426
1189	-0.0949227	0.295073	0.301605
1190	-0.0945742	0.294246	0.298993
1191	-0.0941714	0.293402	0.29641
1192	-0.09373	0.292525	0.293834
1193	-0.0932423	0.291641	0.291266
1194	-0.0927146	0.29075	0.288676
1195	-0.0921631	0.28985	0.286058
1196	-0.0916118	0.288961	0.283426
1197	-0.0910736	0.288095	0.280833
1198	-0.0905604	0.287233	0.27832
1199	-0.0900658	0.286373	0.275912
1200	-0.0895764	0.285522	0.2736
1201	-0.0890606	0.284678	0.271383
1202	-0.0885381	0.283838	0.269283
1203	-0.0880131	0.283011	0.267315
1204	-0.0875055	0.282202	0.265476
1205	-0.0869922	0.281425	0.263727
1206	-0.0865298	0.280678	0.262073
1207	-0.0861212	0.27994	0.260481
1208	-0.0857459	0.279257	0.258958
1209	-0.0854146	0.278654	0.257514
1210	-0.0851363	0.27814	0.256155
1211	-0.0849038	0.277733	0.254882
1212	-0.0847059	0.277445	0.2537
1213	-0.084544	0.277247	0.252611
1214	-0.084418	0.277119	0.251617
1215	-0.0843158	0.277087	0.250713
1216	-0.0842297	0.277121	0.249908
1217	-0.0841683	0.277233	0.249139
1218	-0.0841143	0.277389	0.248434
1219	-0.0840562	0.277583	0.247773
1220	-0.0840016	0.277838	0.247144
1221	-0.0839437	0.278163	0.246558
1222	-0.0838881	0.278527	0.246025
1223	-0.0837953	0.278932	0.245505
1224	-0.0836644	0.279372	0.244986
1225	-0.0834428	0.279835	0.244457
1226	-0.083146	0.2803	0.24392
1227	-0.0827535	0.280746	0.243364
1228	-0.0823137	0.281116	0.242808
1229	-0.0818101	0.281402	0.24223
1230	-0.0812523	0.281612	0.241639
1231	-0.0806093	0.281762	0.241034
1232	-0.0798903	0.281828	0.240401
1233	-0.0791042	0.281809	0.239781
1234	-0.0782664	0.281716	0.239205
1235	-0.0773925	0.281567	0.238646
1236	-0.0764598	0.281363	0.238103
1237	-0.0754677	0.281103	0.237549
1238	-0.0744242	0.280796	0.236977
1239	-0.073342	0.280438	0.236409
1240	-0.0722211	0.280008	0.23584
1241	-0.0710719	0.279529	0.235304
1242	-0.0698699	0.279011	0.234806
1243	-0.0686421	0.278483	0.23434
1244	-0.0673598	0.277943	0.23391
1245	-0.0660257	0.277405	0.233534
1246	-0.0646584	0.276871	0.233186
1247	-0.0632423	0.276327	0.232827
1248	-0.0617559	0.275777	0.232511
1249	-0.0602131	0.275201	0.23221
1250	-0.0586285	0.274586	0.231927
1251	-0.0570059	0.273929	0.231682
1252	-0.0553219	0.273237	0.231477
1253	-0.0535881	0.272503	0.231299
1254	-0.0518007	0.271727	0.231191
1255	-0.0499565	0.270922	0.23115
1256	-0.0480533	0.27008	0.23116
1257	-0.0461225	0.269175	0.231201
1258	-0.044166	0.2682	0.231281
1259	-0.0421616	0.267183	0.231374
1260	-0.0401137	0.266159	0.2315
1261	-0.0380122	0.265085	0.23164
1262	-0.0358922	0.263938	0.231771
1263	-0.0337539	0.262756	0.231912
1264	-0.0315919	0.261517	0.23202
1265	-0.0294169	0.260269	0.232141
1266	-0.0272383	0.259027	0.232241
1267	-0.0250462	0.257764	0.23229
1268	-0.0228647	0.256492	0.232277
1269	-0.0207262	0.255247	0.232233
1270	-0.018579	0.254063	0.232171
1271	-0.016449	0.2529	0.232083
1272	-0.014372	0.251744	0.231952
1273	-0.0123251	0.250621	0.231808
1274	-0.0103179	0.249526	0.23164
1275	-0.00833701	0.248489	0.231452
1276	-0.00639145	0.247487	0.23122
1277	-0.00450905	0.246472	0.230952
1278	-0.00270543	0.245469	0.230669
1279	-0.000956292	0.244448	0.230309
1280	0.000703851	0.243409	0.22986
1281	0.00228818	0.242377	0.229331
1282	0.00379674	0.241345	0.228714
1283	0.00522199	0.240291	0.228022
1284	0.00653306	0.23926	0.22726
1285	0.00773838	0.23823	0.226437
1286	0.00885311	0.237231	0.225566
1287	0.00987685	0.236267	0.224636
1288	0.0108142	0.235339	0.223644
1289	0.0116811	0.234462	0.222626
1290	0.0124858	0.233641	0.221594
1291	0.0132509	0.232887	0.220543
1292	0.0139497	0.232192	0.219449
1293	0.014577	0.231537	0.218329
1294	0.0151219	0.230914	0.217181
1295	0.015593	0.230306	0.216028
1296	0.0159835	0.229727	0.214871
1297	0.0163017	0.229178	0.21371
1298	0.0165471	0.22865	0.212548
1299	0.0167186	0.228129	0.211418
1300	0.0168152	0.227589	0.210328
1301	0.0168554	0.227064	0.209264
1302	0.0167961	0.22654	0.208236
1303	0.0166728	0.226031	0.207219
1304	0.0165054	0.225519	0.206199
1305	0.0162404	0.225003	0.20516
1306	0.0158835	0.224469	0.204122
1307	0.015423	0.223898	0.203081
1308	0.014887	0.223311	0.202064
1309	0.0143039	0.22269	0.201055
1310	0.0136726	0.22207	0.200075
1311	0.0130138	0.221447	0.19913
1312	0.0123195	0.220792	0.198233
1313	0.0115761	0.220133	0.197334
1314	0.0107931	0.219474	0.196444
1315	0.00998413	0.218816	0.195544
1316	0.00915969	0.218159	0.194628
1317	0.00830934	0.217481	0.193707
1318	0.00744823	0.216774	0.192781
1319	0.00654729	0.216055	0.191846
1320	0.00560512	0.215322	0.190907
1321	0.00460312	0.214579	0.189988
1322	0.00353854	0.213846	0.189053
1323	0.00241539	0.213107	0.188078
1324	0.0011966	0.212391	0.187078
1325	-0.00010641	0.211689	0.186019
1326	-0.00149545	0.211022	0.184906
1327	-0.0029719	0.2104	0.183766
1328	-0.00453268	0.209829	0.182555
1329	-0.00618559	0.209342	0.181274
1330	-0.00791858	0.208975	0.179929
1331	-0.00969436	0.208746	0.178572
1332	-0.0115288	0.208682	0.177214
1333	-0.0134	0.208771	0.17586
1334	-0.0153037	0.208984	0.17451
1335	-0.0172352	0.2093	0.173223
1336	-0.019205	0.209723	0.172014
1337	-0.0212272	0.210265	0.170869
1338	-0.0232831	0.210896	0.169791
1339	-0.0253739	0.211607	0.168788
1340	-0.0275124	0.212392	0.167838
1341	-0.029712	0.213255	0.166963
1342	-0.0319692	0.214179	0.166187
1343	-0.0342755	0.215154	0.165501
1344	-0.0366006	0.216195	0.164915
1345	-0.0389521	0.217299	0.164376
1346	-0.041359	0.218451	0.163906
1347	-0.04381	0.219649	0.163479
1348	-0.0463349	0.220886	0.163097
1349	-0.0489132	0.22214	0.162747
1350	-0.0515351	0.223418	0.162414
1351	-0.0542331	0.224722	0.162139
1352	-0.0569915	0.226035	0.16191
1353	-0.0598452	0.227389	0.161732
1354	-0.0627779	0.228779	0.161591
1355	-0.065761	0.230202	0.161469
1356	-0.0688315	0.231646	0.161387
1357	-0.0719621	0.233121	0.161351
1358	-0.075155	0.234646	0.161364
1359	-0.0784138	0.236231	0.161427
1360	-0.0817255	0.237883	0.161572
1361	-0.0850669	0.23955	0.16178
1362	-0.088436	0.241281	0.162065
1363	-0.0918159	0.243051	0.1624
1364	-0.0952245	0.244854	0.162809
1365	-0.0986782	0.24668	0.163295
1366	-0.102175	0.248563	0.163876
1367	-0.105705	0.250453	0.164537
1368	-0.109287	0.252357	0.165263
1369	-0.112896	0.254266	0.166061
1370	-0.116533	0.256186	0.166869
1371	-0.120214	0.258129	0.167727
1372	-0.12391	0.260074	0.168662
1373	-0.12767	0.262005	0.169653
1374	-0.131434	0.263918	0.170693
1375	-0.135223	0.265816	0.171771
1376	-0.139026	0.267681	0.172896
1377	-0.142823	0.269537	0.174039
1378	-0.146581	0.271381	0.175212
1379	-0.150244	0.273222	0.176426
1380	-0.153765	0.275042	0.177651
1381	-0.157139	0.276869	0.178936
1382	-0.160363	0.278704	0.180263
1383	-0.163454	0.280523	0.181643
1384	-0.166415	0.282304	0.183091
1385	-0.1693	0.284045	0.18459
1386	-0.172093	0.285749	0.186134
1387	-0.174785	0.287402	0.187703
1388	-0.177366	0.289007	0.189309
1389	-0.17985	0.290579	0.190947
1390	-0.182233	0.292106	0.192589
1391	-0.184527	0.293583	0.194179
1392	-0.186709	0.295017	0.195713
1393	-0.188757	0.296359	0.197158
1394	-0.19066	0.297601	0.198501
1395	-0.192376	0.298757	0.199758
1396	-0.19395	0.299812	0.200925
1397	-0.195381	0.300775	0.202027
1398	-0.196652	0.301647	0.20307
1399	-0.197772	0.302414	0.204061
1400	-0.198737	0.303101	0.205005
1401	-0.199584	0.303722	0.205896
1402	-0.200307	0.304279	0.206722
1403	-0.200929	0.304774	0.207483
1404	-0.201446	0.305213	0.208221
1405	-0.201861	0.305598	0.208959
1406	-0.202198	0.305915	0.20968
1407	-0.20244	0.306169	0.210412
1408	-0.202593	0.306369	0.211167
1409	-0.202654	0.306514	0.211928
1410	-0.202643	0.306618	0.212673
1411	-0.202588	0.306695	0.213386
1412	-0.202493	0.306732	0.214065
1413	-0.202353	0.306728	0.214719
1414	-0.202152	0.306676	0.215331
1415	-0.201905	0.306571	0.21588
1416	-0.201606	0.306399	0.216383
1417	-0.201235	0.306122	0.216836
1418	-0.200786	0.305739	0.217233
1419	-0.200253	0.305262	0.217575
1420	-0.199633	0.304735	0.217864
1421	-0.198931	0.304175	0.218058
1422	-0.198176	0.30356	0.218193
1423	-0.197344	0.30292	0.218242
1424	-0.196467	0.302283	0.218218
1425	-0.19555	0.301651	0.218121
1426	-0.194575	0.300996	0.217953
1427	-0.193569	0.300343	0.21772
1428	-0.192548	0.299729	0.217428
1429	-0.191494	0.29916	0.217119
1430	-0.190398	0.298628	0.216789
1431	-0.189292	0.298121	0.216432
1432	-0.188178	0.297654	0.216019
1433	-0.187041	0.297217	0.215563
1434	-0.18584	0.29682	0.215045
1435	-0.184576	0.296451	0.214485
1436	-0.183258	0.29607	0.213885
1437	-0.181889	0.295692	0.213257
1438	-0.180483	0.295316	0.2126
1439	-0.179007	0.294955	0.211919
1440	-0.177504	0.294632	0.211207
1441	-0.175938	0.294297	0.210448
1442	-0.174344	0.29395	0.209643
1443	-0.172743	0.293576	0.208781
1444	-0.171152	0.293202	0.207839
1445	-0.1696	0.292861	0.206784
1446	-0.168071	0.292529	0.205596
1447	-0.166539	0.292204	0.204306
1448	-0.165026	0.291879	0.202943
1449	-0.163509	0.291552	0.201511
1450	-0.162013	0.291225	0.199988
1451	-0.160535	0.29085	0.19836
1452	-0.159039	0.290387	0.196681
1453	-0.1575	0.289858	0.194928
1454	-0.155946	0.289271	0.193102
1455	-0.154347	0.288629	0.191225
1456	-0.15273	0.287919	0.189261
1457	-0.1511	0.287151	0.187233
1458	-0.149477	0.286322	0.185116
1459	-0.147905	0.285455	0.182935
1460	-0.146379	0.284572	0.180678
1461	-0.144883	0.283688	0.178344
1462	-0.143433	0.282784	0.176
1463	-0.141986	0.281828	0.173662
1464	-0.140556	0.28079	0.171332
1465	-0.139173	0.279696	0.16902
1466	-0.137819	0.278591	0.166724
1467	-0.136516	0.277494	0.16445
1468	-0.135233	0.276408	0.162206
1469	-0.133974	0.275324	0.15999
1470	-0.132739	0.274246	0.157759
1471	-0.13153	0.273199	0.155521
1472	-0.13032	0.272191	0.153325
1473	-0.129106	0.271208	0.151147
1474	-0.127908	0.270212	0.149005
1475	-0.126693	0.269224	0.146919
1476	-0.1255	0.268239	0.144875
1477	-0.124307	0.267266	0.142857
1478	-0.123131	0.266314	0.140873
1479	-0.12199	0.265415	0.138942
1480	-0.120849	0.264568	0.137039
1481	-0.119722	0.263793	0.135168
1482	-0.118604	0.263034	0.133343
1483	-0.117488	0.262329	0.131569
1484	-0.116394	0.261674	0.129814
1485	-0.115307	0.261095	0.128034
1486	-0.114243	0.260559	0.126235
1487	-0.113166	0.260057	0.124409
1488	-0.112082	0.25957	0.122559
1489	-0.111024	0.259093	0.120676
1490	-0.110022	0.258671	0.118761
1491	-0.109027	0.258308	0.116804
1492	-0.108086	0.258017	0.114796
1493	-0.107206	0.257776	0.112761
1494	-0.106363	0.257543	0.110719
1495	-0.105572	0.257332	0.108675
1496	-0.104824	0.25714	0.106644
1497	-0.104156	0.256966	0.104642
1498	-0.103556	0.256817	0.102692
[truncated: 2 more rows]

## Sheet: Fig. 2D
Time (ms)	US_0.5N	US_0N	US_1R	US_0.5R			Session	US_0.5N	US_0N	US_1R	US_0.5R
0	0.0542989	-0.105242	0.0347175	0.105991			1	0.14014	-0.377082	0.0905365	0.946548
1	0.054272	-0.105535	0.032645	0.106507			2	-0.884736	-0.158785	0.353471	2.86231
2	0.0542421	-0.105904	0.03053	0.107143			3	-0.89735	-0.332898	0.351501	2.6065
3	0.0542205	-0.106353	0.0283796	0.107908			4	-1.89849	-0.724812	0.57981	2.0475
4	0.0542199	-0.106888	0.0261735	0.108791			5	-0.63282	-0.309378	0.626726	1.91432
5	0.0543847	-0.107467	0.0239176	0.109796			6	-0.565535	-0.415899	0.212553	2.59133
6	0.0546903	-0.108093	0.0216241	0.110902			7	-0.912454	-0.209823	0.365364	0.995292
7	0.0551181	-0.108798	0.019285	0.112154
8	0.0556741	-0.109539	0.0168859	0.113532
9	0.0563637	-0.110323	0.0144412	0.114957
10	0.0571833	-0.111149	0.0119566	0.116441
11	0.0581251	-0.112015	0.00945827	0.118002
12	0.0592169	-0.112919	0.00696006	0.119628
13	0.0603827	-0.113889	0.00441438	0.121328
14	0.0616479	-0.114878	0.00187375	0.123112
15	0.0629509	-0.115903	-0.000669171	0.125024
16	0.0643514	-0.116986	-0.00326634	0.127096
17	0.0658229	-0.118132	-0.00590055	0.129276
18	0.0673292	-0.119304	-0.00855732	0.131605
19	0.0688789	-0.120468	-0.0112384	0.134069
20	0.0704647	-0.121637	-0.0139385	0.136654
21	0.0720974	-0.122794	-0.0166735	0.13937
22	0.0737517	-0.12394	-0.019435	0.142202
23	0.0754617	-0.125062	-0.0222	0.145124
24	0.0772658	-0.126194	-0.0249863	0.14811
25	0.0791501	-0.127347	-0.0277626	0.151184
26	0.0811085	-0.128488	-0.0305481	0.154334
27	0.0831498	-0.129643	-0.0333249	0.157552
28	0.0852596	-0.130783	-0.0361037	0.160853
29	0.0875305	-0.131893	-0.0388855	0.164227
30	0.0899603	-0.132957	-0.041627	0.167652
31	0.0925206	-0.133988	-0.0443291	0.171173
32	0.0952675	-0.134948	-0.0470368	0.174754
33	0.0981773	-0.135868	-0.0497022	0.178386
34	0.101246	-0.136736	-0.0523114	0.182059
35	0.104541	-0.137574	-0.0548535	0.185701
36	0.108067	-0.13831	-0.0573388	0.189283
37	0.111786	-0.138935	-0.0597838	0.19281
38	0.115664	-0.13947	-0.062165	0.196282
39	0.119662	-0.139895	-0.06449	0.199695
40	0.123727	-0.140197	-0.0667929	0.203075
41	0.127869	-0.140407	-0.0690594	0.206412
42	0.132077	-0.140507	-0.0713155	0.209693
43	0.13637	-0.140514	-0.0735571	0.212859
44	0.140723	-0.140446	-0.0757756	0.215915
45	0.14518	-0.140298	-0.0779617	0.218866
46	0.149727	-0.140143	-0.080106	0.221751
47	0.154319	-0.139958	-0.0821839	0.224561
48	0.15897	-0.139742	-0.0842124	0.227267
49	0.163655	-0.139503	-0.0862114	0.229912
50	0.168437	-0.139264	-0.0881534	0.232486
51	0.173293	-0.139039	-0.0900251	0.234965
52	0.178267	-0.138807	-0.0918263	0.237344
53	0.18335	-0.13854	-0.0935541	0.239614
54	0.188549	-0.138253	-0.0952082	0.241777
55	0.193833	-0.137929	-0.0968081	0.24382
56	0.199213	-0.137574	-0.0983731	0.245751
57	0.204734	-0.137167	-0.0998863	0.247585
58	0.210398	-0.136704	-0.101359	0.249296
59	0.216174	-0.136209	-0.102792	0.250879
60	0.222031	-0.135686	-0.104164	0.252364
61	0.228023	-0.135114	-0.105485	0.253723
62	0.234075	-0.134521	-0.106745	0.254964
63	0.240191	-0.133888	-0.107946	0.256059
64	0.246347	-0.133219	-0.109055	0.256975
65	0.252555	-0.132555	-0.110108	0.257729
66	0.258834	-0.131861	-0.111127	0.258321
67	0.265155	-0.131158	-0.112077	0.258751
68	0.271521	-0.130433	-0.112952	0.259106
69	0.277906	-0.129718	-0.113755	0.259373
70	0.284323	-0.129016	-0.114479	0.259542
71	0.290756	-0.128308	-0.115115	0.259648
72	0.297238	-0.127578	-0.115655	0.259734
73	0.303754	-0.126847	-0.116132	0.259829
74	0.310291	-0.126088	-0.116532	0.259953
75	0.316872	-0.125315	-0.116849	0.260082
76	0.323455	-0.1245	-0.117121	0.260216
77	0.330055	-0.123655	-0.117325	0.260294
78	0.336663	-0.12277	-0.117461	0.260352
79	0.343159	-0.121855	-0.117547	0.260415
80	0.349528	-0.120901	-0.117562	0.260449
81	0.355797	-0.119917	-0.117527	0.26048
82	0.361952	-0.118885	-0.117432	0.260488
83	0.367997	-0.117776	-0.11724	0.260474
84	0.373925	-0.116588	-0.116983	0.260431
85	0.379725	-0.115289	-0.116625	0.260345
86	0.385411	-0.113854	-0.116157	0.26022
87	0.390943	-0.112291	-0.115573	0.260059
88	0.396364	-0.110621	-0.114888	0.259933
89	0.401648	-0.108867	-0.11408	0.259783
90	0.406812	-0.107023	-0.113167	0.259643
91	0.411874	-0.105092	-0.11212	0.259519
92	0.416795	-0.103084	-0.110999	0.25942
93	0.421582	-0.101001	-0.109796	0.259271
94	0.426259	-0.0988352	-0.108524	0.2591
95	0.430798	-0.0966073	-0.107191	0.258885
96	0.435144	-0.0943258	-0.105799	0.258632
97	0.439387	-0.0919828	-0.104352	0.258322
98	0.443498	-0.0895948	-0.102853	0.258027
99	0.447485	-0.0871563	-0.101324	0.257708
100	0.45137	-0.0846802	-0.099791	0.257408
101	0.455129	-0.0821631	-0.0982584	0.257114
102	0.458799	-0.0796226	-0.0967077	0.256816
103	0.462313	-0.0770283	-0.0951635	0.256531
104	0.465711	-0.0744043	-0.0936237	0.25622
105	0.468966	-0.0717148	-0.0920913	0.255939
106	0.472089	-0.068978	-0.0905731	0.255644
107	0.475066	-0.0661974	-0.0890524	0.255294
108	0.477935	-0.0634026	-0.0875246	0.254814
109	0.480706	-0.0605754	-0.0859925	0.254297
110	0.483391	-0.0576959	-0.0844897	0.253752
111	0.486017	-0.0547661	-0.0830281	0.253195
112	0.488574	-0.051798	-0.0815826	0.252631
113	0.491083	-0.0487895	-0.0801455	0.252022
114	0.493523	-0.0457572	-0.0787193	0.251355
115	0.495878	-0.0426956	-0.0773246	0.250647
116	0.498117	-0.0396161	-0.075951	0.249954
117	0.500212	-0.0365307	-0.0745922	0.249275
118	0.502168	-0.0334317	-0.0732346	0.248592
119	0.50402	-0.0303336	-0.07189	0.247911
120	0.505747	-0.0272112	-0.0705648	0.247213
121	0.507325	-0.0241104	-0.0692458	0.246531
122	0.508799	-0.0210162	-0.0679509	0.245853
123	0.510159	-0.0179529	-0.0666741	0.245175
124	0.511395	-0.0149123	-0.0654387	0.244486
125	0.512474	-0.0118782	-0.0642295	0.243794
126	0.513445	-0.00884989	-0.0630345	0.243119
127	0.514325	-0.00588039	-0.0619031	0.242436
128	0.515109	-0.00301485	-0.0608207	0.241769
129	0.515784	-0.000278217	-0.0597601	0.241106
130	0.516361	0.00237044	-0.058756	0.240456
131	0.516879	0.00495882	-0.0578116	0.239828
132	0.51732	0.00749522	-0.0569277	0.239284
133	0.517718	0.00998839	-0.0560831	0.238834
134	0.5181	0.0124335	-0.0552923	0.238457
135	0.518489	0.0148147	-0.0545529	0.238203
136	0.518876	0.0171478	-0.0538485	0.238021
137	0.519156	0.0194325	-0.0531606	0.237918
138	0.519338	0.0216741	-0.052482	0.237898
139	0.519418	0.0238518	-0.0518229	0.237926
140	0.519385	0.0259304	-0.0511807	0.23796
141	0.519213	0.0279235	-0.0505601	0.238009
142	0.518889	0.0298298	-0.0499468	0.238068
143	0.518384	0.0316493	-0.0493424	0.238146
144	0.517715	0.0334016	-0.048765	0.23822
145	0.516883	0.0350743	-0.0482219	0.238282
146	0.515892	0.0366691	-0.0477411	0.238341
147	0.514758	0.0381589	-0.0473466	0.238421
148	0.5135	0.0395742	-0.0470486	0.238526
149	0.512068	0.0408976	-0.0468315	0.238706
150	0.510473	0.0421525	-0.0467048	0.238921
151	0.508708	0.043315	-0.046653	0.239173
152	0.506808	0.0443975	-0.0466723	0.239472
153	0.50476	0.045395	-0.0467967	0.23982
154	0.502616	0.0462878	-0.047053	0.240187
155	0.500368	0.0471146	-0.0473994	0.240595
156	0.49799	0.0478645	-0.0478482	0.240989
157	0.495544	0.0485575	-0.0483931	0.241406
158	0.493039	0.0492148	-0.0490224	0.241814
159	0.490489	0.0498158	-0.04976	0.242233
160	0.487853	0.0503982	-0.0506155	0.242688
161	0.48518	0.0509479	-0.0515976	0.24319
162	0.482456	0.0514513	-0.0526694	0.243744
163	0.479695	0.0519497	-0.0538361	0.244384
164	0.476882	0.052414	-0.0550761	0.24506
165	0.474061	0.052839	-0.0563611	0.245767
166	0.471263	0.0532567	-0.0577021	0.246523
167	0.46842	0.0536298	-0.0591031	0.247331
168	0.465505	0.0539628	-0.060553	0.248178
169	0.462514	0.054236	-0.06207	0.249059
170	0.459472	0.054439	-0.0636688	0.24997
171	0.4564	0.0545772	-0.0653515	0.250899
172	0.45333	0.0546603	-0.0670964	0.251868
173	0.450259	0.054692	-0.0689083	0.252882
174	0.44721	0.0546561	-0.0707619	0.253888
175	0.444153	0.054556	-0.0726755	0.254914
176	0.441134	0.0543917	-0.0746382	0.255992
177	0.438169	0.0541888	-0.0766629	0.257094
178	0.435189	0.0538926	-0.0787473	0.258236
179	0.43228	0.0535138	-0.0808954	0.259435
180	0.429444	0.0530364	-0.0830705	0.26066
181	0.426744	0.0524799	-0.0852951	0.261922
182	0.424144	0.0518424	-0.0875841	0.263167
183	0.421617	0.051101	-0.0899496	0.264376
184	0.419194	0.0502799	-0.0923815	0.265545
185	0.416829	0.0494152	-0.0948654	0.266673
186	0.414475	0.048507	-0.0973943	0.267739
187	0.412146	0.0475707	-0.0999711	0.268767
188	0.409818	0.04658	-0.102585	0.269695
189	0.407482	0.045575	-0.105236	0.270538
190	0.405129	0.0445576	-0.107922	0.271351
191	0.40275	0.0435164	-0.110644	0.272127
192	0.400345	0.042438	-0.113411	0.272921
193	0.39793	0.0413097	-0.116158	0.273767
194	0.395501	0.0401694	-0.118858	0.274662
195	0.393061	0.0390367	-0.121507	0.275593
196	0.390624	0.0379034	-0.12412	0.276557
197	0.388212	0.0367971	-0.12667	0.277542
198	0.385786	0.0357093	-0.129198	0.278535
199	0.383335	0.0346242	-0.131657	0.27956
200	0.380939	0.0334957	-0.134073	0.280616
201	0.378642	0.0322678	-0.136424	0.281678
202	0.376361	0.0309472	-0.138696	0.282768
203	0.374118	0.0295344	-0.140867	0.283842
204	0.371906	0.0280312	-0.142951	0.284882
205	0.369757	0.0264738	-0.144964	0.285897
206	0.367657	0.0248735	-0.146903	0.286878
207	0.36559	0.0232374	-0.148804	0.287816
208	0.363539	0.0215436	-0.150649	0.288711
209	0.36149	0.0197872	-0.152438	0.289605
210	0.359466	0.0179562	-0.154132	0.290489
211	0.35749	0.0160701	-0.155708	0.291383
212	0.355576	0.0141512	-0.157187	0.292294
213	0.353734	0.012209	-0.158569	0.293219
214	0.351999	0.0102509	-0.15986	0.294135
215	0.350367	0.00827071	-0.161065	0.295078
216	0.348838	0.00627267	-0.162184	0.296013
217	0.347393	0.00426741	-0.163217	0.29695
218	0.346036	0.00228425	-0.164171	0.297883
219	0.344744	0.00035187	-0.165065	0.298825
220	0.343565	-0.00155228	-0.165863	0.299786
221	0.342453	-0.00340912	-0.16657	0.300766
222	0.341417	-0.00521666	-0.167227	0.301737
223	0.340446	-0.00699179	-0.167809	0.302718
224	0.33951	-0.00874212	-0.168327	0.303647
225	0.338574	-0.0104603	-0.168785	0.304555
226	0.337633	-0.0121458	-0.16918	0.305451
227	0.336684	-0.0138152	-0.169506	0.306362
228	0.335689	-0.0154893	-0.169748	0.307331
229	0.33464	-0.0171687	-0.169935	0.308291
230	0.33353	-0.0188293	-0.170074	0.309287
231	0.332392	-0.0204695	-0.17021	0.310319
232	0.331194	-0.0220848	-0.170316	0.311373
233	0.329926	-0.0236651	-0.170374	0.312465
234	0.32859	-0.025198	-0.170407	0.313601
235	0.32718	-0.026662	-0.170394	0.314801
236	0.32572	-0.0280853	-0.170341	0.316059
237	0.324248	-0.0294929	-0.170233	0.317314
238	0.32273	-0.0309018	-0.170084	0.318579
239	0.321209	-0.0323395	-0.169908	0.31983
240	0.319656	-0.0337686	-0.169739	0.321061
241	0.318007	-0.0352247	-0.169572	0.322262
242	0.316342	-0.036698	-0.169386	0.323445
243	0.314598	-0.03821	-0.169189	0.324597
244	0.312831	-0.0397505	-0.168965	0.325687
245	0.311008	-0.0413058	-0.168717	0.326756
246	0.309147	-0.0428857	-0.168432	0.32779
247	0.307218	-0.0444714	-0.168115	0.328793
248	0.305258	-0.046082	-0.167747	0.329743
249	0.303249	-0.0477082	-0.167316	0.330621
250	0.301193	-0.0493035	-0.16684	0.331444
251	0.299064	-0.0508829	-0.166296	0.332227
252	0.296876	-0.0524257	-0.165681	0.332972
253	0.294622	-0.0539422	-0.164996	0.333707
254	0.292328	-0.0554356	-0.164206	0.334409
255	0.29001	-0.0569066	-0.163364	0.335081
256	0.287669	-0.0583444	-0.16248	0.335701
257	0.28531	-0.0597482	-0.161561	0.336276
258	0.282839	-0.0611093	-0.160622	0.336788
259	0.280309	-0.0624053	-0.159651	0.337237
260	0.277719	-0.0636393	-0.158685	0.337651
261	0.275064	-0.0648189	-0.157718	0.338039
262	0.272337	-0.0659516	-0.156762	0.338383
263	0.269542	-0.066971	-0.155837	0.338674
264	0.266715	-0.06791	-0.154913	0.338932
265	0.263833	-0.0687486	-0.153954	0.339124
266	0.260928	-0.0694875	-0.152988	0.339235
267	0.258011	-0.0701367	-0.152013	0.339282
268	0.255094	-0.0706904	-0.150994	0.339258
269	0.252139	-0.071172	-0.149951	0.339173
270	0.249154	-0.0715884	-0.14888	0.339039
271	0.246162	-0.0719318	-0.147796	0.338775
272	0.243139	-0.0722156	-0.146681	0.338367
273	0.240102	-0.0724597	-0.145552	0.33779
274	0.23702	-0.0726648	-0.144425	0.337018
275	0.233938	-0.0728191	-0.143325	0.336094
276	0.23085	-0.072955	-0.14222	0.335018
277	0.227714	-0.0730219	-0.141081	0.333756
278	0.224535	-0.0730234	-0.139933	0.332291
279	0.221322	-0.0729561	-0.138772	0.330613
280	0.218063	-0.0728104	-0.137611	0.328729
281	0.214745	-0.0725403	-0.136453	0.32668
282	0.211257	-0.072168	-0.135308	0.324478
283	0.20754	-0.0716696	-0.134176	0.322057
284	0.203631	-0.071087	-0.133086	0.319512
285	0.199501	-0.0704176	-0.131982	0.316845
286	0.195177	-0.0697313	-0.130881	0.314118
287	0.190694	-0.0690123	-0.129791	0.311294
288	0.186026	-0.0682587	-0.128712	0.308393
289	0.181163	-0.0674833	-0.127659	0.305405
290	0.176137	-0.0666901	-0.126669	0.302367
291	0.170948	-0.0659001	-0.125739	0.299241
292	0.165593	-0.0651044	-0.124879	0.296086
293	0.16007	-0.0642864	-0.124077	0.292834
294	0.154418	-0.0634863	-0.12332	0.289523
295	0.148652	-0.0627189	-0.122596	0.286144
296	0.142774	-0.0619601	-0.121938	0.282694
297	0.136789	-0.061188	-0.121338	0.279173
298	0.130703	-0.0604185	-0.120786	0.27562
299	0.124569	-0.0596312	-0.120272	0.272027
300	0.118373	-0.0588511	-0.119796	0.268404
301	0.112129	-0.0580808	-0.119363	0.264769
302	0.105837	-0.0573119	-0.119005	0.261088
303	0.0994857	-0.0565403	-0.118709	0.257396
304	0.0930868	-0.0557567	-0.11851	0.253693
305	0.086656	-0.0549832	-0.118395	0.249986
306	0.0801902	-0.0542159	-0.118369	0.2463
307	0.0736728	-0.053452	-0.118458	0.242608
308	0.067122	-0.0526685	-0.118665	0.238934
309	0.0604575	-0.0518749	-0.119004	0.235268
310	0.0537218	-0.0510565	-0.119509	0.231604
311	0.046892	-0.0502228	-0.12021	0.227934
312	0.0399974	-0.0493565	-0.121093	0.224284
313	0.0331232	-0.0484531	-0.122199	0.220532
314	0.0263184	-0.0475368	-0.123485	0.216685
315	0.0195314	-0.0466492	-0.12494	0.212788
316	0.012784	-0.0457598	-0.126559	0.2088
317	0.00610578	-0.0448671	-0.128336	0.204772
318	-0.000477344	-0.0439685	-0.130279	0.20068
319	-0.00696055	-0.0430643	-0.132334	0.196484
320	-0.01337	-0.0421686	-0.134532	0.19214
321	-0.0197426	-0.0412658	-0.13688	0.187758
322	-0.0260875	-0.0403445	-0.139342	0.183314
323	-0.0323688	-0.0394099	-0.14195	0.178853
324	-0.0385687	-0.0384849	-0.14469	0.174367
325	-0.0447258	-0.0375609	-0.147555	0.169878
326	-0.0508367	-0.0366268	-0.150539	0.165407
327	-0.0569052	-0.0356806	-0.153667	0.160966
328	-0.062917	-0.0347366	-0.156885	0.156545
329	-0.068863	-0.033855	-0.160215	0.152146
330	-0.074785	-0.0329959	-0.163614	0.147798
331	-0.0806802	-0.0321288	-0.16707	0.143484
332	-0.0865489	-0.0312527	-0.170605	0.139198
333	-0.0924068	-0.030366	-0.174213	0.135014
334	-0.0982849	-0.02947	-0.177886	0.130917
335	-0.104166	-0.0285642	-0.181608	0.126953
336	-0.11005	-0.0276637	-0.185382	0.123152
337	-0.115952	-0.0268147	-0.189214	0.11952
338	-0.121842	-0.0260126	-0.193085	0.116074
339	-0.127796	-0.025241	-0.196987	0.112772
340	-0.133758	-0.0244958	-0.200908	0.109636
341	-0.139714	-0.0237749	-0.204872	0.106652
342	-0.145717	-0.0230738	-0.208868	0.103826
343	-0.151697	-0.0224008	-0.212859	0.101097
344	-0.157672	-0.0217418	-0.216866	0.098482
345	-0.163613	-0.021087	-0.220881	0.0959754
346	-0.169552	-0.0204587	-0.224867	0.0935395
347	-0.175508	-0.019849	-0.228855	0.0911318
348	-0.181471	-0.0192344	-0.232823	0.0887392
349	-0.187425	-0.018596	-0.236797	0.0863689
350	-0.19336	-0.0179537	-0.240784	0.0839995
351	-0.199288	-0.0173258	-0.24479	0.0816301
352	-0.205241	-0.0166696	-0.248811	0.0792587
353	-0.211178	-0.0160068	-0.252841	0.0768651
354	-0.217119	-0.0153419	-0.256854	0.0744749
355	-0.223089	-0.0146942	-0.260885	0.0720659
356	-0.229053	-0.0140277	-0.264918	0.0696579
357	-0.234994	-0.0133631	-0.268965	0.0672181
358	-0.24097	-0.0126959	-0.273012	0.0647965
359	-0.246951	-0.0120286	-0.277028	0.0623913
360	-0.252932	-0.0113725	-0.280995	0.0600542
361	-0.258866	-0.0107123	-0.28487	0.0577672
362	-0.264738	-0.0101014	-0.288674	0.0555629
363	-0.270546	-0.00948836	-0.29241	0.0534331
364	-0.276285	-0.00889879	-0.296063	0.0513866
365	-0.28193	-0.00834879	-0.299648	0.0494092
366	-0.287542	-0.00781403	-0.303142	0.0475314
367	-0.293156	-0.00730277	-0.306623	0.0457336
368	-0.298752	-0.00685958	-0.310059	0.0440042
369	-0.304313	-0.00648181	-0.313468	0.0423179
370	-0.309786	-0.00616607	-0.316868	0.0406789
371	-0.31518	-0.0059084	-0.320245	0.0391126
372	-0.320465	-0.00568274	-0.323577	0.0375909
373	-0.325641	-0.00550145	-0.326884	0.0361384
374	-0.330712	-0.00533435	-0.330171	0.0347377
375	-0.335732	-0.00517841	-0.333408	0.0333944
376	-0.340705	-0.00500275	-0.336612	0.0320989
377	-0.345633	-0.00479523	-0.339756	0.0308434
378	-0.350504	-0.00451811	-0.342812	0.029617
379	-0.355314	-0.00419525	-0.345814	0.028446
380	-0.36005	-0.00384452	-0.34873	0.0273069
381	-0.364668	-0.00344561	-0.351577	0.0262138
382	-0.369185	-0.00302488	-0.354324	0.0251722
383	-0.37361	-0.00256491	-0.35696	0.0241665
384	-0.377943	-0.00205329	-0.359513	0.0231927
385	-0.382208	-0.00154264	-0.36194	0.0222252
386	-0.386347	-0.00101696	-0.364254	0.0212666
387	-0.390377	-0.000488713	-0.366445	0.0203999
388	-0.394306	1.40326e-05	-0.368512	0.0195914
389	-0.398188	0.000479353	-0.37047	0.0188088
390	-0.402014	0.000918948	-0.372314	0.0180514
391	-0.405797	0.00133919	-0.374019	0.0173084
392	-0.4095	0.00173816	-0.375627	0.0165774
393	-0.413152	0.00212953	-0.377124	0.0159021
394	-0.416769	0.00249932	-0.378555	0.0152331
395	-0.420304	0.00285323	-0.379915	0.0145992
396	-0.423805	0.00318159	-0.381196	0.0139785
397	-0.427229	0.00348309	-0.3824	0.0133696
398	-0.430554	0.00374618	-0.383519	0.0127445
399	-0.433803	0.00398019	-0.384551	0.0121623
400	-0.436992	0.00417879	-0.385489	0.0116004
401	-0.440134	0.00433842	-0.386342	0.0110187
402	-0.443216	0.00447346	-0.387094	0.0104529
403	-0.446285	0.00460889	-0.387767	0.00985458
404	-0.449412	0.00474189	-0.388356	0.00919741
405	-0.452621	0.00485007	-0.388881	0.00851274
406	-0.455863	0.00493959	-0.389298	0.00782071
407	-0.459129	0.00502731	-0.389593	0.00710688
408	-0.46239	0.00508867	-0.389823	0.00637146
409	-0.465715	0.00512482	-0.389969	0.00557137
410	-0.469072	0.00512869	-0.390014	0.0047195
411	-0.472433	0.00510893	-0.390023	0.00387342
412	-0.475862	0.005077	-0.389961	0.00306111
413	-0.479326	0.00502374	-0.389857	0.00225902
414	-0.482863	0.00492183	-0.389717	0.00144088
415	-0.486451	0.00480089	-0.389548	0.000632656
416	-0.490049	0.00464928	-0.389313	-0.000179721
417	-0.493674	0.0044749	-0.389037	-0.00102305
418	-0.497295	0.00426303	-0.388713	-0.00192079
419	-0.50089	0.00401645	-0.388317	-0.00280901
420	-0.504481	0.00372323	-0.387877	-0.00363407
421	-0.508074	0.00339321	-0.38741	-0.00442223
422	-0.511648	0.00304713	-0.386909	-0.00512195
423	-0.515218	0.00269285	-0.386374	-0.00574436
424	-0.518757	0.00234285	-0.385789	-0.00625013
425	-0.522267	0.00201395	-0.385141	-0.00666227
426	-0.525727	0.00169368	-0.384435	-0.00701695
427	-0.52912	0.00141179	-0.3837	-0.00726596
428	-0.532425	0.00115305	-0.382934	-0.00743408
429	-0.535638	0.000883379	-0.38214	-0.0075129
430	-0.53875	0.000622507	-0.381325	-0.00749454
431	-0.541819	0.000383711	-0.380491	-0.00735419
432	-0.544836	0.000146664	-0.379669	-0.00709055
433	-0.547798	-6.84985e-05	-0.378858	-0.00674421
434	-0.550687	-0.000262111	-0.378061	-0.00629795
435	-0.553523	-0.000447886	-0.377302	-0.00578929
436	-0.556305	-0.000644101	-0.376564	-0.00520983
437	-0.558982	-0.000849145	-0.375824	-0.00456791
438	-0.561617	-0.00109356	-0.375113	-0.00386944
439	-0.56419	-0.00136958	-0.374432	-0.0030917
440	-0.566768	-0.00167262	-0.373791	-0.00226376
441	-0.569307	-0.00197577	-0.373167	-0.0013954
442	-0.571874	-0.00226867	-0.372571	-0.000466909
443	-0.574492	-0.00254476	-0.371985	0.000516159
444	-0.57712	-0.00281475	-0.371411	0.00147908
445	-0.579795	-0.00310236	-0.370858	0.0024867
446	-0.582509	-0.00339391	-0.370327	0.00348835
447	-0.585195	-0.00370666	-0.369826	0.00450383
448	-0.587893	-0.00402324	-0.369352	0.00554962
449	-0.59057	-0.00434272	-0.368889	0.00659935
450	-0.593246	-0.00466676	-0.368429	0.00770471
451	-0.595929	-0.00494522	-0.367989	0.00883779
452	-0.598574	-0.00519551	-0.36757	0.00999226
453	-0.601188	-0.00543173	-0.367168	0.0111621
454	-0.60376	-0.00569272	-0.366813	0.0123896
455	-0.606332	-0.00593943	-0.366501	0.0136835
456	-0.608847	-0.00616668	-0.366277	0.0150718
457	-0.611318	-0.0063659	-0.366138	0.0165265
458	-0.61377	-0.0065548	-0.366073	0.0180267
459	-0.616215	-0.00671259	-0.36607	0.0195723
460	-0.618649	-0.00683347	-0.366129	0.0211937
461	-0.621108	-0.00691215	-0.366235	0.0228682
462	-0.623541	-0.00696573	-0.36639	0.0246189
463	-0.625896	-0.00699799	-0.366615	0.0264143
464	-0.628176	-0.0070143	-0.366874	0.0282786
465	-0.630398	-0.0069852	-0.367201	0.0301935
466	-0.632613	-0.00692437	-0.367602	0.0321475
467	-0.634798	-0.00683167	-0.368036	0.034216
468	-0.637031	-0.0067282	-0.368519	0.0364828
469	-0.639309	-0.00659793	-0.36906	0.0389423
470	-0.64162	-0.00646511	-0.369652	0.0415629
471	-0.643889	-0.00631788	-0.370267	0.0443428
472	-0.646188	-0.00617015	-0.370909	0.0472753
473	-0.648526	-0.00602996	-0.371561	0.050365
474	-0.650863	-0.00589454	-0.372232	0.0536076
475	-0.653242	-0.00575571	-0.372899	0.0570244
476	-0.655653	-0.00563012	-0.37358	0.0606323
477	-0.658064	-0.00549584	-0.374286	0.0644119
478	-0.660505	-0.00538167	-0.375031	0.0683817
479	-0.662962	-0.00527397	-0.375802	0.0725025
480	-0.66545	-0.00515538	-0.37659	0.0767623
481	-0.667936	-0.00504228	-0.377418	0.0811206
482	-0.670408	-0.00494275	-0.37827	0.0855458
483	-0.672872	-0.00486291	-0.379164	0.0900419
484	-0.675316	-0.00481378	-0.380081	0.0946416
485	-0.677723	-0.00480112	-0.381038	0.099303
486	-0.680102	-0.00485044	-0.381971	0.104015
487	-0.682448	-0.00495427	-0.382867	0.108824
488	-0.684787	-0.00511593	-0.383733	0.113786
489	-0.687094	-0.0053414	-0.384571	0.118945
490	-0.689376	-0.00557433	-0.385377	0.124321
491	-0.691617	-0.00582985	-0.386115	0.129923
492	-0.693797	-0.00611995	-0.38684	0.135817
493	-0.695976	-0.00642363	-0.387544	0.142027
494	-0.698095	-0.00674678	-0.38824	0.14852
495	-0.70016	-0.00709271	-0.388892	0.155317
496	-0.702152	-0.00746872	-0.389496	0.16241
497	-0.704095	-0.00784433	-0.390053	0.169776
498	-0.705974	-0.00821564	-0.390568	0.177385
499	-0.707799	-0.00857915	-0.391013	0.185256
500	-0.709543	-0.00894309	-0.391414	0.193331
501	-0.711213	-0.00930818	-0.391775	0.201601
502	-0.712851	-0.00961525	-0.392071	0.210052
503	-0.714414	-0.00990421	-0.39232	0.218658
504	-0.715874	-0.0102045	-0.392514	0.227444
505	-0.717213	-0.0104672	-0.392667	0.236409
506	-0.718444	-0.0107202	-0.392783	0.245503
507	-0.719591	-0.0109694	-0.39285	0.25474
508	-0.72064	-0.0112047	-0.392859	0.264131
509	-0.72163	-0.0114338	-0.392804	0.273663
510	-0.722543	-0.0116656	-0.392677	0.28333
511	-0.723356	-0.0119021	-0.392476	0.293157
512	-0.724041	-0.0121587	-0.392217	0.3031
513	-0.724589	-0.0124235	-0.391876	0.313152
514	-0.725002	-0.0126851	-0.39144	0.323354
515	-0.725282	-0.012957	-0.390907	0.333603
516	-0.725392	-0.0132236	-0.390268	0.343917
517	-0.725359	-0.0134599	-0.389518	0.354291
518	-0.725176	-0.0136714	-0.388673	0.364755
519	-0.724882	-0.013852	-0.387726	0.375308
520	-0.724466	-0.0140172	-0.386692	0.385931
521	-0.723917	-0.0141561	-0.385581	0.39664
522	-0.7232	-0.0143049	-0.3844	0.407512
523	-0.722317	-0.0144465	-0.38313	0.418513
524	-0.721315	-0.0146267	-0.381775	0.4296
525	-0.720153	-0.014836	-0.380344	0.440814
526	-0.718879	-0.0150534	-0.378797	0.452167
527	-0.717469	-0.0152855	-0.377172	0.463644
528	-0.715975	-0.0155411	-0.375475	0.475253
529	-0.714402	-0.0158183	-0.37369	0.487072
530	-0.712736	-0.016095	-0.371818	0.499071
531	-0.711	-0.0163557	-0.369853	0.511245
532	-0.709201	-0.0166075	-0.367804	0.523606
533	-0.707304	-0.0168881	-0.365689	0.536133
534	-0.705258	-0.017162	-0.363484	0.548816
535	-0.703056	-0.017472	-0.361212	0.561647
536	-0.700694	-0.0178012	-0.358856	0.574637
537	-0.698162	-0.0181622	-0.356436	0.587784
538	-0.695496	-0.01855	-0.353965	0.601094
539	-0.69268	-0.0189474	-0.351417	0.614544
540	-0.689691	-0.0193752	-0.348812	0.628145
541	-0.686553	-0.0198227	-0.346141	0.641941
542	-0.683209	-0.0203237	-0.343414	0.655936
543	-0.679624	-0.0208743	-0.340631	0.670088
544	-0.675864	-0.0214799	-0.337776	0.684401
545	-0.671888	-0.0221404	-0.334867	0.698874
546	-0.667665	-0.0228362	-0.331899	0.713523
547	-0.663229	-0.0235651	-0.328823	0.728335
548	-0.658642	-0.0243116	-0.325641	0.743294
549	-0.653903	-0.0250918	-0.322334	0.758395
550	-0.649035	-0.0259076	-0.318893	0.773688
551	-0.644024	-0.0267555	-0.3153	0.789135
552	-0.638908	-0.0276275	-0.311543	0.804733
553	-0.633693	-0.0285375	-0.307608	0.820456
554	-0.628463	-0.0294601	-0.303514	0.836285
555	-0.623214	-0.030385	-0.299257	0.852229
556	-0.617988	-0.0313013	-0.294838	0.868247
557	-0.612808	-0.0322582	-0.29027	0.884347
558	-0.607613	-0.0332533	-0.285552	0.900518
559	-0.602452	-0.0342745	-0.280699	0.916742
560	-0.597309	-0.035284	-0.275728	0.933038
561	-0.592164	-0.0363187	-0.270662	0.949417
562	-0.587039	-0.0373815	-0.265491	0.965917
563	-0.581955	-0.0384965	-0.260215	0.98253
564	-0.576926	-0.0396782	-0.254838	0.999246
565	-0.571937	-0.040951	-0.249345	1.01605
566	-0.566983	-0.0423234	-0.243739	1.03291
567	-0.561991	-0.0437846	-0.238017	1.04987
568	-0.556978	-0.0452862	-0.232195	1.06694
569	-0.551915	-0.0468536	-0.226259	1.08409
570	-0.546819	-0.0484589	-0.220214	1.10131
571	-0.541675	-0.0501059	-0.214083	1.11858
572	-0.536511	-0.0518172	-0.207896	1.13589
573	-0.531326	-0.0535874	-0.201652	1.15323
574	-0.526112	-0.0554188	-0.19535	1.17058
575	-0.52088	-0.0572953	-0.188973	1.18797
576	-0.515649	-0.0591804	-0.182522	1.20539
577	-0.510405	-0.0610963	-0.17599	1.22281
578	-0.50512	-0.0630111	-0.169348	1.2402
579	-0.499823	-0.0649029	-0.162593	1.25756
580	-0.494508	-0.066774	-0.155718	1.2749
581	-0.489192	-0.0686195	-0.148732	1.29224
582	-0.483857	-0.0704451	-0.141641	1.30958
583	-0.478502	-0.0722439	-0.134431	1.32692
584	-0.473153	-0.0740228	-0.127135	1.34426
585	-0.467832	-0.0757825	-0.119766	1.36158
586	-0.462553	-0.077525	-0.112328	1.37891
587	-0.457406	-0.0792394	-0.104812	1.39625
588	-0.452367	-0.0809082	-0.0971968	1.4136
589	-0.447449	-0.0825395	-0.0894888	1.43097
590	-0.442636	-0.0841385	-0.0816959	1.44838
591	-0.437928	-0.0857233	-0.0738445	1.46584
592	-0.433301	-0.0872872	-0.0659162	1.4834
593	-0.428794	-0.0888221	-0.0579552	1.50097
594	-0.424428	-0.0903178	-0.0499375	1.51858
595	-0.420124	-0.0917841	-0.0418682	1.53623
596	-0.415895	-0.0931947	-0.0337437	1.55389
597	-0.411698	-0.0945902	-0.0255699	1.57154
598	-0.407544	-0.095971	-0.0173265	1.58925
599	-0.403465	-0.0973783	-0.00900021	1.60698
600	-0.399455	-0.0988174	-0.000578965	1.62475
601	-0.395494	-0.100317	0.00791296	1.64251
602	-0.391608	-0.101864	0.0164622	1.66024
603	-0.387824	-0.103479	0.025079	1.67798
604	-0.384154	-0.105128	0.0337408	1.69571
605	-0.380544	-0.106818	0.0424437	1.71346
606	-0.377069	-0.108538	0.0511811	1.73118
607	-0.373737	-0.110276	0.0599861	1.74889
608	-0.370552	-0.112022	0.0688365	1.76658
609	-0.367464	-0.113801	0.0777239	1.78425
610	-0.364437	-0.115615	0.0866544	1.80189
611	-0.361478	-0.117496	0.0956124	1.81954
612	-0.358574	-0.119415	0.104575	1.8372
613	-0.35575	-0.121375	0.113544	1.85488
614	-0.352969	-0.123393	0.122526	1.87257
615	-0.350301	-0.125485	0.13155	1.89025
616	-0.347767	-0.12765	0.140614	1.90794
617	-0.345389	-0.129867	0.149717	1.92559
618	-0.34316	-0.13216	0.158858	1.94317
619	-0.341092	-0.134537	0.168044	1.9607
620	-0.339146	-0.13697	0.177263	1.97815
621	-0.337339	-0.139435	0.18656	1.99555
622	-0.335642	-0.14194	0.195913	2.01288
623	-0.334043	-0.144459	0.205274	2.03015
624	-0.332574	-0.146954	0.214642	2.04736
625	-0.331261	-0.149416	0.224015	2.0645
626	-0.33011	-0.15184	0.233384	2.08161
627	-0.329114	-0.154207	0.242752	2.09865
628	-0.328309	-0.156549	0.252109	2.11565
629	-0.327716	-0.158826	0.261435	2.13263
630	-0.327296	-0.161082	0.270722	2.14963
631	-0.327029	-0.163308	0.280031	2.16663
632	-0.326883	-0.165512	0.289361	2.18361
633	-0.326904	-0.167678	0.298714	2.20058
634	-0.327046	-0.16986	0.308054	2.21744
635	-0.327332	-0.17205	0.317396	2.23426
636	-0.327753	-0.174239	0.326763	2.25099
637	-0.328281	-0.176454	0.336113	2.26767
638	-0.328939	-0.178682	0.345449	2.28422
639	-0.329712	-0.180926	0.354783	2.30068
640	-0.330647	-0.183198	0.364098	2.31695
641	-0.331682	-0.185478	0.373382	2.33305
642	-0.332843	-0.187751	0.382604	2.349
643	-0.334125	-0.190026	0.391794	2.36487
644	-0.335516	-0.192314	0.400933	2.38067
645	-0.337094	-0.194606	0.41002	2.39643
646	-0.338858	-0.196904	0.41906	2.41212
647	-0.340818	-0.199215	0.428054	2.42782
648	-0.342876	-0.201555	0.436956	2.44356
649	-0.345109	-0.203913	0.445763	2.45931
650	-0.347506	-0.206307	0.454488	2.47506
651	-0.350033	-0.208753	0.463121	2.49085
652	-0.352767	-0.211238	0.471657	2.50668
653	-0.355712	-0.213759	0.480102	2.52259
654	-0.358863	-0.216324	0.48846	2.53855
655	-0.362212	-0.218928	0.496758	2.55457
656	-0.365732	-0.221585	0.504958	2.57055
657	-0.369411	-0.224258	0.51306	2.58652
658	-0.373263	-0.226927	0.521098	2.60249
659	-0.377312	-0.229585	0.529054	2.61845
660	-0.381563	-0.232257	0.53693	2.63443
661	-0.386061	-0.234969	0.544749	2.65046
662	-0.390788	-0.237688	0.552507	2.66648
663	-0.395743	-0.240455	0.560219	2.68245
664	-0.400961	-0.2433	0.567861	2.69828
665	-0.406388	-0.246182	0.575441	2.71402
666	-0.412044	-0.249089	0.582936	2.72963
667	-0.41791	-0.25201	0.590359	2.74505
668	-0.423961	-0.254943	0.597722	2.76025
669	-0.430186	-0.257882	0.605044	2.77517
670	-0.436557	-0.260827	0.612301	2.78981
671	-0.443014	-0.263787	0.619533	2.80413
672	-0.44956	-0.26671	0.626769	2.81819
673	-0.456227	-0.269574	0.633971	2.83195
674	-0.462933	-0.272354	0.641144	2.84537
675	-0.469714	-0.275073	0.648276	2.85841
676	-0.476557	-0.277776	0.655352	2.87105
677	-0.483421	-0.280425	0.662414	2.88324
678	-0.490288	-0.283037	0.669438	2.89495
679	-0.497103	-0.285575	0.676432	2.90614
680	-0.503885	-0.288024	0.683356	2.91681
681	-0.510627	-0.290366	0.690206	2.92697
682	-0.517397	-0.292623	0.696984	2.9367
683	-0.524152	-0.294814	0.703669	2.94605
684	-0.530863	-0.296941	0.710262	2.95501
685	-0.53762	-0.299007	0.716768	2.96365
686	-0.544342	-0.301001	0.723201	2.97198
687	-0.550994	-0.302912	0.729535	2.98002
688	-0.557622	-0.30473	0.735765	2.98782
689	-0.564248	-0.306492	0.741896	2.99533
690	-0.570859	-0.308172	0.747962	3.00261
691	-0.577419	-0.309786	0.753926	3.00967
692	-0.58392	-0.311337	0.759803	3.0165
693	-0.590352	-0.312815	0.765604	3.0231
694	-0.596745	-0.314251	0.771302	3.02948
695	-0.603056	-0.315654	0.776916	3.03565
696	-0.609255	-0.317049	0.782442	3.04159
697	-0.615371	-0.31844	0.787884	3.04731
698	-0.621302	-0.319847	0.793231	3.05281
699	-0.626997	-0.321254	0.798499	3.05812
700	-0.63248	-0.322677	0.803674	3.06328
701	-0.637771	-0.324104	0.808723	3.06822
702	-0.642843	-0.325526	0.813646	3.07293
703	-0.647775	-0.326931	0.818466	3.0774
704	-0.652566	-0.328314	0.823192	3.08158
705	-0.657188	-0.329698	0.827848	3.08545
706	-0.661667	-0.33108	0.832415	3.08903
707	-0.66602	-0.332486	0.83689	3.09236
708	-0.670235	-0.333889	0.841261	3.09546
709	-0.674306	-0.335279	0.845521	3.09828
710	-0.678259	-0.336653	0.849691	3.10083
711	-0.682092	-0.338	0.853747	3.10309
712	-0.685847	-0.339347	0.857675	3.10502
713	-0.689547	-0.340675	0.861484	3.10662
714	-0.693205	-0.341992	0.86515	3.1079
715	-0.696843	-0.343269	0.868678	3.10887
716	-0.700416	-0.344544	0.872085	3.10957
717	-0.703928	-0.34581	0.875372	3.11004
718	-0.707378	-0.347092	0.878543	3.11029
719	-0.710759	-0.348388	0.8816	3.11034
720	-0.714058	-0.349703	0.884568	3.11017
721	-0.717245	-0.351037	0.887414	3.10979
722	-0.720305	-0.352371	0.890124	3.10926
723	-0.72322	-0.353727	0.892676	3.10857
724	-0.726012	-0.355105	0.895055	3.10768
725	-0.728675	-0.356486	0.897277	3.10665
726	-0.731196	-0.357862	0.899342	3.10544
727	-0.733553	-0.359201	0.901258	3.10407
728	-0.735766	-0.360472	0.903033	3.10258
729	-0.737807	-0.361675	0.904646	3.10091
730	-0.739667	-0.362833	0.906114	3.09909
731	-0.741305	-0.363942	0.907435	3.09713
732	-0.742735	-0.365013	0.90863	3.09495
733	-0.744024	-0.366042	0.90969	3.09259
734	-0.745206	-0.367008	0.910608	3.09004
735	-0.74628	-0.367937	0.911373	3.08725
736	-0.747211	-0.368845	0.911999	3.08424
737	-0.748033	-0.369769	0.912467	3.08101
738	-0.748731	-0.370719	0.912735	3.07757
739	-0.749322	-0.371674	0.912803	3.07386
740	-0.749794	-0.372665	0.91267	3.06993
741	-0.750141	-0.373684	0.912349	3.06583
742	-0.750366	-0.374724	0.91187	3.06153
743	-0.750416	-0.375814	0.911215	3.05699
744	-0.750362	-0.376936	0.91038	3.05224
745	-0.750178	-0.378082	0.909404	3.04731
746	-0.749894	-0.379259	0.908305	3.04219
747	-0.749476	-0.380454	0.907088	3.03688
748	-0.74896	-0.381688	0.905745	3.03138
749	-0.748377	-0.382941	0.904304	3.02569
750	-0.747724	-0.384215	0.902762	3.0198
751	-0.747023	-0.385509	0.901102	3.01375
752	-0.746314	-0.386828	0.899366	3.00752
753	-0.745617	-0.388187	0.897495	3.00109
754	-0.744941	-0.389568	0.895497	2.9945
755	-0.744291	-0.390961	0.893373	2.98778
756	-0.743643	-0.392352	0.891109	2.98091
757	-0.742994	-0.393726	0.888723	2.97395
758	-0.742327	-0.395093	0.886216	2.96685
759	-0.74163	-0.396441	0.883581	2.95959
760	-0.740928	-0.397779	0.880794	2.9522
761	-0.740226	-0.39911	0.877893	2.94468
762	-0.739525	-0.400413	0.87485	2.93707
763	-0.738812	-0.401678	0.871667	2.92936
764	-0.738101	-0.402904	0.868365	2.92155
765	-0.737417	-0.404079	0.864929	2.91371
766	-0.736744	-0.405215	0.861369	2.90584
767	-0.736113	-0.406306	0.857675	2.89791
768	-0.735545	-0.407352	0.853879	2.88994
769	-0.735061	-0.408354	0.850014	2.88196
770	-0.734647	-0.409323	0.846096	2.874
771	-0.734322	-0.41026	0.842138	2.86597
772	-0.734069	-0.411173	0.838127	2.85784
773	-0.733895	-0.412049	0.834071	2.84962
774	-0.733814	-0.412887	0.829948	2.84129
775	-0.733849	-0.4137	0.825776	2.83285
776	-0.734015	-0.414508	0.82157	2.82431
777	-0.734327	-0.415283	0.817347	2.81572
778	-0.734762	-0.416037	0.81306	2.80705
779	-0.735373	-0.416764	0.808732	2.79831
780	-0.736181	-0.417469	0.804362	2.78955
781	-0.737131	-0.418149	0.799978	2.78076
782	-0.73822	-0.418797	0.79556	2.77197
783	-0.739443	-0.419438	0.791114	2.76318
784	-0.740778	-0.42003	0.78665	2.75436
785	-0.742272	-0.420591	0.782146	2.74549
786	-0.74393	-0.421136	0.777652	2.73654
787	-0.745731	-0.421671	0.773149	2.72748
788	-0.747721	-0.42218	0.768613	2.71838
789	-0.749899	-0.422701	0.764035	2.70923
790	-0.75227	-0.423244	0.759441	2.70005
791	-0.754858	-0.423767	0.754876	2.69083
792	-0.757638	-0.424249	0.750312	2.68154
793	-0.76053	-0.424744	0.745789	2.67217
794	-0.76358	-0.425242	0.741307	2.66273
795	-0.766771	-0.42574	0.736881	2.65319
796	-0.770057	-0.426258	0.732496	2.64355
797	-0.773432	-0.426808	0.728162	2.63384
798	-0.776893	-0.427415	0.723862	2.62408
799	-0.780443	-0.428078	0.719629	2.61426
800	-0.78403	-0.42882	0.715437	2.60441
801	-0.787653	-0.429693	0.711264	2.59453
802	-0.791356	-0.430686	0.707116	2.58465
803	-0.795212	-0.431788	0.702982	2.57478
804	-0.79926	-0.432999	0.69887	2.56497
805	-0.803478	-0.434301	0.694764	2.55524
806	-0.807853	-0.435676	0.69067	2.54564
807	-0.812384	-0.437118	0.686596	2.53614
808	-0.817051	-0.438702	0.682524	2.52681
809	-0.821855	-0.440412	0.678447	2.51761
810	-0.82683	-0.442232	0.674357	2.50855
811	-0.831931	-0.444186	0.670232	2.49962
812	-0.837182	-0.446258	0.666066	2.49078
813	-0.842567	-0.448448	0.661844	2.48201
814	-0.848095	-0.450751	0.657579	2.47331
815	-0.853695	-0.453177	0.653259	2.46462
816	-0.859337	-0.455722	0.648889	2.45602
817	-0.86503	-0.458371	0.644472	2.44747
818	-0.870775	-0.46113	0.639976	2.43896
819	-0.876589	-0.463978	0.635382	2.4305
820	-0.882432	-0.466922	0.630716	2.42212
821	-0.888325	-0.47002	0.62598	2.4138
822	-0.894295	-0.473239	0.621192	2.4055
823	-0.900336	-0.47655	0.616352	2.39729
824	-0.906463	-0.479959	0.611458	2.38913
825	-0.912715	-0.483448	0.60649	2.38098
826	-0.919101	-0.486996	0.601488	2.37285
827	-0.925613	-0.490593	0.596467	2.36474
828	-0.932215	-0.494228	0.591432	2.35669
829	-0.938921	-0.497888	0.586389	2.34865
830	-0.945716	-0.501573	0.58133	2.34063
831	-0.952533	-0.505283	0.576266	2.33262
832	-0.95937	-0.509025	0.571203	2.32465
833	-0.966228	-0.512763	0.566131	2.3167
834	-0.973093	-0.516466	0.561077	2.30874
835	-0.979938	-0.520144	0.556035	2.30079
836	-0.986818	-0.523782	0.551022	2.29288
837	-0.993737	-0.527408	0.546076	2.28494
838	-1.00068	-0.530998	0.541192	2.27704
839	-1.00768	-0.534579	0.536346	2.26916
840	-1.01478	-0.538129	0.531575	2.2613
841	-1.02195	-0.541671	0.526865	2.25351
842	-1.02926	-0.545175	0.522223	2.2458
843	-1.03662	-0.548625	0.517671	2.23815
844	-1.04402	-0.552008	0.513155	2.23057
845	-1.05151	-0.555315	0.508688	2.22303
846	-1.05904	-0.558549	0.504265	2.21563
847	-1.06655	-0.561731	0.499865	2.20837
848	-1.07397	-0.564841	0.495507	2.20124
849	-1.08129	-0.567889	0.491207	2.19418
850	-1.08852	-0.57087	0.486963	2.18722
851	-1.09563	-0.573802	0.482783	2.18035
852	-1.10265	-0.576679	0.478668	2.17354
853	-1.10953	-0.579524	0.4746	2.16678
854	-1.11628	-0.582338	0.470571	2.16003
855	-1.12285	-0.585159	0.466602	2.15327
856	-1.12929	-0.587978	0.462667	2.14657
857	-1.13559	-0.590794	0.458793	2.13985
858	-1.14175	-0.593579	0.454959	2.13317
859	-1.14777	-0.596319	0.451171	2.12653
860	-1.1537	-0.599011	0.44744	2.11992
861	-1.15957	-0.601678	0.443728	2.11335
862	-1.16537	-0.604337	0.44003	2.10679
863	-1.17111	-0.606979	0.436384	2.10027
864	-1.17677	-0.609591	0.432768	2.09376
865	-1.18237	-0.612204	0.429197	2.08723
866	-1.18793	-0.614806	0.425639	2.08065
867	-1.19347	-0.617398	0.422095	2.07399
868	-1.199	-0.619952	0.418595	2.06725
869	-1.20451	-0.622446	0.415134	2.06043
870	-1.21	-0.624857	0.411683	2.0535
871	-1.21547	-0.627172	0.408226	2.04652
872	-1.22089	-0.629425	0.404779	2.0395
873	-1.22623	-0.631635	0.401369	2.03251
874	-1.23153	-0.633809	0.397969	2.02546
875	-1.23677	-0.635922	0.394582	2.01838
876	-1.24193	-0.637998	0.391205	2.01128
877	-1.24702	-0.640053	0.38784	2.00412
878	-1.25199	-0.642099	0.384567	1.99693
879	-1.25685	-0.644114	0.381384	1.98974
880	-1.26164	-0.646107	0.378283	1.98258
881	-1.26631	-0.648091	0.375276	1.97545
882	-1.27085	-0.650063	0.372337	1.96832
883	-1.27525	-0.652042	0.369492	1.96124
884	-1.27942	-0.654049	0.366773	1.95419
885	-1.28337	-0.656062	0.364186	1.94714
886	-1.28712	-0.658088	0.361729	1.94011
887	-1.29066	-0.660117	0.35938	1.93312
888	-1.29407	-0.662152	0.357156	1.92621
889	-1.29735	-0.664193	0.355034	1.91936
890	-1.3005	-0.666249	0.353015	1.9126
891	-1.30352	-0.668297	0.351083	1.90582
892	-1.30639	-0.670363	0.349248	1.89905
893	-1.30908	-0.672421	0.347502	1.89229
894	-1.31154	-0.674486	0.345837	1.88551
895	-1.31376	-0.676522	0.344254	1.87876
896	-1.3158	-0.678523	0.34278	1.87201
897	-1.31765	-0.680503	0.341369	1.8653
898	-1.31929	-0.68248	0.340042	1.85859
899	-1.32068	-0.684457	0.338805	1.85189
900	-1.32181	-0.686411	0.337685	1.8452
901	-1.32266	-0.68836	0.336669	1.83854
902	-1.32325	-0.690293	0.33574	1.83193
903	-1.3236	-0.692204	0.334927	1.8254
904	-1.32377	-0.694102	0.334211	1.81893
905	-1.32373	-0.695943	0.333581	1.81255
906	-1.32352	-0.69772	0.333011	1.80621
907	-1.32316	-0.699402	0.332469	1.79998
908	-1.32267	-0.700996	0.331994	1.79383
909	-1.32199	-0.702505	0.331546	1.78775
910	-1.32113	-0.703902	0.331139	1.78176
911	-1.32007	-0.705186	0.330783	1.77585
912	-1.31883	-0.706369	0.330497	1.76998
913	-1.31746	-0.707402	0.33025	1.76417
914	-1.31597	-0.708307	0.330063	1.75841
915	-1.31441	-0.709035	0.329954	1.75271
916	-1.31275	-0.709539	0.329918	1.74704
917	-1.31097	-0.709828	0.329925	1.7414
918	-1.30913	-0.709917	0.329979	1.73581
919	-1.30719	-0.709818	0.330075	1.73026
920	-1.30518	-0.709557	0.330208	1.72476
921	-1.30312	-0.709127	0.330384	1.71934
922	-1.30097	-0.708498	0.330579	1.71395
923	-1.29871	-0.707659	0.33082	1.70864
924	-1.29636	-0.706565	0.331108	1.7034
925	-1.29394	-0.705241	0.331443	1.69819
926	-1.29143	-0.703727	0.331846	1.69302
927	-1.28885	-0.70203	0.332302	1.68785
928	-1.28618	-0.700166	0.332784	1.68269
929	-1.28344	-0.698147	0.333274	1.67754
930	-1.28071	-0.695996	0.333779	1.67237
931	-1.27801	-0.693693	0.334308	1.66717
932	-1.27533	-0.691273	0.334836	1.662
933	-1.27268	-0.688753	0.335387	1.65686
934	-1.27004	-0.686174	0.335945	1.65174
935	-1.26739	-0.683528	0.336475	1.64659
936	-1.26474	-0.680797	0.336948	1.64141
937	-1.26207	-0.677999	0.337357	1.63615
938	-1.25939	-0.675132	0.337713	1.63081
939	-1.25666	-0.672199	0.338029	1.62539
940	-1.25386	-0.669212	0.338313	1.61988
941	-1.25099	-0.666149	0.338567	1.61434
942	-1.24804	-0.663034	0.338762	1.60878
943	-1.24498	-0.659866	0.338881	1.60319
944	-1.24186	-0.656633	0.338937	1.59763
945	-1.23867	-0.653355	0.338952	1.59208
946	-1.23541	-0.650038	0.338936	1.58656
947	-1.23209	-0.646679	0.338905	1.58103
948	-1.2287	-0.6433	0.338871	1.57547
949	-1.22525	-0.639907	0.338842	1.56989
950	-1.22171	-0.636507	0.338821	1.56431
951	-1.21805	-0.633116	0.338778	1.5587
952	-1.21429	-0.62971	0.338725	1.55317
953	-1.21045	-0.626277	0.338666	1.54764
954	-1.20649	-0.622794	0.338601	1.54209
955	-1.20244	-0.61928	0.338556	1.53653
956	-1.19832	-0.615692	0.338501	1.53097
957	-1.19411	-0.612088	0.338456	1.5254
958	-1.18983	-0.608437	0.338436	1.5198
959	-1.18552	-0.604701	0.338458	1.51419
960	-1.18117	-0.600917	0.338493	1.50859
961	-1.17686	-0.597094	0.338537	1.50293
962	-1.17253	-0.593206	0.338612	1.4972
963	-1.16822	-0.58929	0.338691	1.49143
964	-1.16394	-0.585299	0.338761	1.48562
965	-1.15969	-0.581247	0.338811	1.47982
966	-1.15552	-0.577144	0.33885	1.47404
967	-1.15145	-0.573036	0.338892	1.46824
968	-1.14743	-0.568941	0.338933	1.46242
969	-1.14353	-0.564861	0.338988	1.45654
970	-1.13978	-0.560819	0.33904	1.45061
971	-1.13618	-0.556839	0.33909	1.44458
972	-1.1327	-0.552895	0.339099	1.4385
973	-1.12933	-0.549008	0.339061	1.43232
974	-1.12607	-0.545206	0.338991	1.42597
975	-1.12296	-0.541485	0.33889	1.41954
976	-1.11992	-0.537814	0.338759	1.41299
977	-1.11696	-0.534191	0.338612	1.40638
978	-1.11408	-0.530634	0.338421	1.39967
979	-1.11129	-0.527062	0.338168	1.39291
980	-1.10856	-0.523499	0.337866	1.38612
981	-1.10594	-0.519911	0.337503	1.37928
982	-1.10344	-0.516326	0.33708	1.37237
983	-1.10098	-0.512709	0.336574	1.36542
984	-1.09856	-0.50909	0.335981	1.35847
985	-1.09618	-0.505472	0.335306	1.35151
986	-1.09385	-0.501871	0.33456	1.34454
987	-1.09155	-0.498304	0.333766	1.33758
988	-1.0893	-0.494787	0.332936	1.33066
989	-1.08708	-0.491298	0.332096	1.32371
990	-1.0849	-0.487847	0.331226	1.31681
991	-1.08273	-0.484431	0.330333	1.30993
992	-1.08059	-0.481068	0.329412	1.30307
993	-1.07845	-0.477762	0.328442	1.29626
994	-1.07638	-0.474502	0.327442	1.28948
995	-1.07435	-0.47127	0.326374	1.28278
996	-1.07234	-0.468068	0.32524	1.27616
997	-1.07038	-0.464923	0.324031	1.26961
998	-1.06848	-0.461834	0.322774	1.26311
999	-1.06663	-0.458814	0.321506	1.25668
1000	-1.06487	-0.455861	0.320208	1.25026
1001	-1.06316	-0.45296	0.318907	1.24389
1002	-1.06143	-0.450104	0.317633	1.23762
1003	-1.05968	-0.447296	0.316334	1.2314
1004	-1.0579	-0.444532	0.315056	1.22525
1005	-1.0561	-0.441792	0.313833	1.2192
1006	-1.05427	-0.43908	0.312671	1.21323
1007	-1.05241	-0.436373	0.311536	1.20733
1008	-1.05054	-0.433649	0.31042	1.20149
1009	-1.04862	-0.430886	0.309308	1.19574
1010	-1.04669	-0.428093	0.308209	1.19006
1011	-1.04476	-0.425288	0.307095	1.18448
1012	-1.04281	-0.42247	0.305953	1.17903
1013	-1.04081	-0.419624	0.304815	1.17368
1014	-1.03882	-0.41678	0.303675	1.16845
1015	-1.03679	-0.413956	0.302555	1.16339
1016	-1.03473	-0.411167	0.301431	1.15848
1017	-1.0326	-0.408396	0.300308	1.15371
1018	-1.03041	-0.405641	0.299206	1.14906
1019	-1.02812	-0.402914	0.298162	1.14452
1020	-1.02577	-0.400179	0.297134	1.14008
1021	-1.02337	-0.397473	0.29612	1.13571
1022	-1.02091	-0.394785	0.295079	1.13138
1023	-1.0184	-0.392133	0.294017	1.12707
1024	-1.01583	-0.389542	0.292954	1.12281
1025	-1.01322	-0.387041	0.291872	1.11856
1026	-1.01057	-0.384602	0.290759	1.11431
1027	-1.00785	-0.38222	0.289636	1.11004
1028	-1.00507	-0.379894	0.288493	1.10573
1029	-1.00226	-0.377636	0.287348	1.10138
1030	-0.999486	-0.375428	0.286192	1.097
1031	-0.996669	-0.37328	0.285047	1.09259
1032	-0.993826	-0.371204	0.283936	1.08818
1033	-0.990965	-0.369235	0.282869	1.08372
1034	-0.988074	-0.367389	0.281821	1.07921
1035	-0.985125	-0.365642	0.280803	1.07468
1036	-0.982091	-0.363997	0.279814	1.07012
1037	-0.97897	-0.362461	0.278832	1.06553
1038	-0.975709	-0.361021	0.277914	1.06091
1039	-0.972308	-0.359668	0.277057	1.05624
1040	-0.968789	-0.358401	0.276231	1.0516
1041	-0.965171	-0.357192	0.275471	1.04689
1042	-0.961431	-0.356052	0.274772	1.0422
1043	-0.957564	-0.354972	0.27413	1.03744
1044	-0.953547	-0.353988	0.273523	1.03263
1045	-0.949312	-0.353116	0.272937	1.02771
1046	-0.944874	-0.35233	0.272367	1.0227
1047	-0.94022	-0.351625	0.271822	1.0176
1048	-0.935397	-0.351007	0.2713	1.01249
1049	-0.930439	-0.350442	0.270808	1.00748
1050	-0.92536	-0.349978	0.270342	1.00251
1051	-0.9202	-0.349641	0.269904	0.997549
1052	-0.91501	-0.349409	0.269522	0.992608
1053	-0.909798	-0.349286	0.269176	0.987684
1054	-0.904531	-0.349259	0.268865	0.982822
1055	-0.899181	-0.349284	0.26862	0.978069
1056	-0.893698	-0.34939	0.268393	0.973439
1057	-0.888131	-0.349565	0.268199	0.968922
1058	-0.882454	-0.349828	0.26804	0.964527
1059	-0.876666	-0.350185	0.267884	0.960257
1060	-0.870763	-0.350616	0.26772	0.95613
1061	-0.864774	-0.351116	0.26757	0.952169
1062	-0.858692	-0.351689	0.267424	0.948362
1063	-0.852488	-0.352356	0.267278	0.944656
1064	-0.846192	-0.353117	0.267095	0.941045
1065	-0.839868	-0.353952	0.266888	0.937498
1066	-0.833463	-0.354852	0.266663	0.934009
1067	-0.827003	-0.355816	0.266401	0.930619
1068	-0.820472	-0.356837	0.266117	0.927295
1069	-0.813905	-0.357888	0.265829	0.92405
1070	-0.807259	-0.35897	0.265525	0.920848
1071	-0.800573	-0.360043	0.265188	0.917634
1072	-0.793885	-0.3611	0.264792	0.914491
1073	-0.787175	-0.362155	0.264356	0.91133
1074	-0.780491	-0.363188	0.263912	0.908172
1075	-0.773787	-0.364216	0.263476	0.905039
1076	-0.767097	-0.365247	0.263038	0.901904
1077	-0.760363	-0.366309	0.262584	0.89877
1078	-0.753611	-0.367405	0.262148	0.895563
1079	-0.746801	-0.368526	0.26173	0.892279
1080	-0.739958	-0.369687	0.261307	0.888995
1081	-0.733053	-0.370883	0.260904	0.885667
1082	-0.726092	-0.372096	0.260523	0.882342
1083	-0.719092	-0.373319	0.260141	0.878957
1084	-0.712096	-0.374556	0.259781	0.87556
1085	-0.70509	-0.375805	0.259428	0.872121
1086	-0.698129	-0.377062	0.259088	0.868654
1087	-0.691189	-0.378285	0.258788	0.865181
1088	-0.68429	-0.379519	0.258515	0.861678
1089	-0.677409	-0.380754	0.258261	0.85816
1090	-0.670524	-0.381984	0.258012	0.854649
1091	-0.663659	-0.383193	0.25779	0.851142
1092	-0.656788	-0.384392	0.257593	0.847648
1093	-0.649898	-0.385557	0.257416	0.844122
1094	-0.642989	-0.386684	0.257218	0.840591
1095	-0.636071	-0.387781	0.257	0.837042
1096	-0.62909	-0.388847	0.256761	0.833472
1097	-0.622069	-0.389888	0.256487	0.829855
1098	-0.614953	-0.390878	0.256181	0.826233
1099	-0.607805	-0.391813	0.255853	0.822631
1100	-0.600625	-0.392717	0.255511	0.819041
1101	-0.593404	-0.393589	0.255143	0.815496
1102	-0.586141	-0.394426	0.25476	0.811962
1103	-0.578794	-0.3952	0.254333	0.808468
1104	-0.571345	-0.395907	0.253891	0.804999
1105	-0.563773	-0.396528	0.253415	0.801587
1106	-0.55611	-0.397062	0.252917	0.798231
1107	-0.548344	-0.397514	0.252405	0.794955
1108	-0.540531	-0.39789	0.251859	0.791758
1109	-0.532669	-0.398133	0.251295	0.788662
1110	-0.524732	-0.398243	0.250682	0.785646
1111	-0.516772	-0.398219	0.25002	0.782696
1112	-0.508783	-0.398062	0.249315	0.779808
1113	-0.50075	-0.397773	0.248571	0.776988
1114	-0.492671	-0.397338	0.247758	0.774253
1115	-0.484607	-0.396739	0.246865	0.771587
1116	-0.476549	-0.39601	0.245891	0.769032
1117	-0.468449	-0.395154	0.244822	0.766564
1118	-0.460316	-0.394168	0.243704	0.764203
1119	-0.452165	-0.393075	0.242518	0.761936
1120	-0.444022	-0.391839	0.241276	0.759801
1121	-0.435923	-0.390462	0.239968	0.757816
1122	-0.427914	-0.388922	0.238585	0.755969
1123	-0.419989	-0.387248	0.237149	0.754292
1124	-0.412164	-0.385464	0.235672	0.752712
1125	-0.40455	-0.383553	0.234166	0.751222
1126	-0.397097	-0.381529	0.232663	0.749817
1127	-0.389795	-0.379382	0.231149	0.748493
1128	-0.382616	-0.377119	0.229614	0.747237
1129	-0.375575	-0.37478	0.228053	0.74605
1130	-0.368637	-0.372372	0.226433	0.744936
1131	-0.361813	-0.369869	0.224783	0.74379
1132	-0.355108	-0.367305	0.223093	0.742616
1133	-0.348525	-0.36468	0.221365	0.741418
1134	-0.342064	-0.361989	0.219591	0.740201
1135	-0.335741	-0.359212	0.217783	0.738925
1136	-0.329603	-0.356368	0.215951	0.737556
1137	-0.323603	-0.353473	0.214086	0.736152
1138	-0.317766	-0.350568	0.212165	0.734711
1139	-0.312127	-0.347665	0.210199	0.733289
1140	-0.306679	-0.344736	0.208198	0.731854
1141	-0.301431	-0.341781	0.206159	0.730394
1142	-0.296396	-0.338798	0.20412	0.728925
1143	-0.291616	-0.335775	0.202083	0.727416
1144	-0.287067	-0.332731	0.200064	0.725847
1145	-0.282725	-0.329683	0.198053	0.724193
1146	-0.278579	-0.326597	0.196038	0.722492
1147	-0.274634	-0.323492	0.194034	0.720716
1148	-0.270843	-0.320373	0.192021	0.718839
1149	-0.267194	-0.317237	0.190018	0.716904
1150	-0.263717	-0.314049	0.18797	0.714914
1151	-0.260407	-0.310822	0.18593	0.712858
1152	-0.257274	-0.307538	0.183862	0.710703
1153	-0.254334	-0.304206	0.181762	0.708492
1154	-0.251583	-0.300812	0.179615	0.706201
1155	-0.248981	-0.297413	0.177474	0.703831
1156	-0.246524	-0.294011	0.17534	0.701377
1157	-0.244194	-0.290596	0.173214	0.698898
1158	-0.241983	-0.287171	0.171081	0.69641
1159	-0.239852	-0.283722	0.168934	0.693928
1160	-0.237814	-0.280261	0.166757	0.691469
1161	-0.235972	-0.276802	0.16458	0.689014
1162	-0.234304	-0.273349	0.162419	0.686573
1163	-0.232806	-0.269921	0.160267	0.684163
1164	-0.231514	-0.266509	0.158135	0.681778
1165	-0.23042	-0.263146	0.155991	0.679415
1166	-0.229506	-0.259839	0.153816	0.677041
1167	-0.228772	-0.256594	0.151617	0.674702
1168	-0.228221	-0.253358	0.149404	0.672349
1169	-0.227869	-0.250154	0.147159	0.669969
1170	-0.22767	-0.246998	0.144856	0.667613
1171	-0.227661	-0.243847	0.142508	0.66523
1172	-0.227783	-0.240712	0.140138	0.662823
1173	-0.228066	-0.237597	0.137742	0.660398
1174	-0.228496	-0.234527	0.135328	0.657956
1175	-0.229033	-0.231492	0.132885	0.655453
1176	-0.229709	-0.228483	0.130479	0.652934
1177	-0.230506	-0.225526	0.128099	0.650364
1178	-0.231444	-0.222613	0.125746	0.647734
1179	-0.232515	-0.219748	0.123415	0.645093
1180	-0.233696	-0.216944	0.121102	0.642443
1181	-0.234971	-0.21418	0.118834	0.639768
1182	-0.236327	-0.211451	0.116606	0.637093
1183	-0.237775	-0.20877	0.114389	0.634453
1184	-0.239303	-0.206116	0.112165	0.631823
1185	-0.240928	-0.203491	0.109954	0.629184
1186	-0.242635	-0.200902	0.107739	0.626557
1187	-0.244421	-0.198359	0.105523	0.623955
1188	-0.246285	-0.19588	0.103297	0.621352
1189	-0.248231	-0.193462	0.101082	0.618737
1190	-0.250298	-0.191112	0.0988632	0.61612
1191	-0.252436	-0.188813	0.0966564	0.613483
1192	-0.254693	-0.186569	0.0944569	0.610828
1193	-0.257005	-0.184373	0.0922733	0.608128
1194	-0.259367	-0.182276	0.0900953	0.605406
1195	-0.261685	-0.180296	0.0879367	0.602629
1196	-0.263939	-0.178422	0.0858003	0.599797
1197	-0.266151	-0.176637	0.0837037	0.596953
1198	-0.268336	-0.174964	0.0816709	0.594107
1199	-0.270504	-0.173417	0.0796948	0.59129
1200	-0.272649	-0.171946	0.0777897	0.588479
1201	-0.274708	-0.170592	0.0759309	0.585699
1202	-0.276698	-0.169342	0.0741163	0.58295
1203	-0.278659	-0.168229	0.0722937	0.58022
1204	-0.280577	-0.167236	0.0704561	0.57749
1205	-0.282439	-0.166395	0.0686129	0.574737
1206	-0.284218	-0.165688	0.066762	0.571943
1207	-0.285923	-0.165112	0.0649002	0.569115
1208	-0.287549	-0.16467	0.0630446	0.566207
1209	-0.289058	-0.164391	0.0612122	0.563168
1210	-0.290416	-0.164236	0.0594332	0.560005
1211	-0.291639	-0.164223	0.0576984	0.556678
1212	-0.292721	-0.164353	0.0560302	0.553221
1213	-0.293669	-0.164614	0.054436	0.549658
1214	-0.294472	-0.164987	0.0529094	0.546043
1215	-0.295103	-0.165492	0.0514689	0.542358
1216	-0.295611	-0.166101	0.0501003	0.538619
1217	-0.295984	-0.166808	0.0487981	0.534822
1218	-0.296261	-0.167647	0.0475494	0.531082
1219	-0.296459	-0.168597	0.0463898	0.52736
1220	-0.296525	-0.169655	0.0453209	0.523672
1221	-0.296403	-0.170815	0.0443753	0.520006
1222	-0.296044	-0.172072	0.0435546	0.516361
1223	-0.295485	-0.173423	0.0428026	0.51273
1224	-0.29475	-0.174848	0.0421553	0.509081
1225	-0.293788	-0.176344	0.0415842	0.505363
1226	-0.292601	-0.177906	0.041088	0.501602
1227	-0.291145	-0.17952	0.0406477	0.497745
1228	-0.289434	-0.18118	0.0402721	0.493831
1229	-0.287462	-0.182889	0.0399315	0.489869
1230	-0.285245	-0.184647	0.0396038	0.485936
1231	-0.282793	-0.186458	0.0392912	0.482051
1232	-0.280133	-0.188326	0.0390039	0.478199
1233	-0.277321	-0.190246	0.0387195	0.474372
1234	-0.274362	-0.192255	0.0384577	0.470622
1235	-0.271245	-0.194328	0.0382077	0.466916
1236	-0.267989	-0.196488	0.0379475	0.463284
1237	-0.264625	-0.198747	0.0376755	0.459685
1238	-0.261123	-0.2011	0.0373964	0.456161
1239	-0.25753	-0.203527	0.0371057	0.452703
1240	-0.253816	-0.206016	0.036816	0.449304
1241	-0.250032	-0.20855	0.0365554	0.445966
1242	-0.246209	-0.211129	0.0362782	0.442753
1243	-0.242316	-0.213738	0.0359988	0.439602
1244	-0.23835	-0.216365	0.0357206	0.436561
1245	-0.234328	-0.219002	0.0354763	0.433581
1246	-0.230245	-0.221675	0.0353018	0.430657
1247	-0.226103	-0.224367	0.03516	0.427711
1248	-0.221854	-0.227073	0.0350273	0.424727
1249	-0.217533	-0.229775	0.0349365	0.421695
1250	-0.213129	-0.23248	0.0348672	0.41861
1251	-0.208616	-0.235205	0.0348391	0.415544
1252	-0.203989	-0.237939	0.0348746	0.41248
1253	-0.19923	-0.240725	0.0349519	0.409432
1254	-0.194338	-0.243508	0.0350736	0.406441
1255	-0.189275	-0.246311	0.0352661	0.403482
1256	-0.184089	-0.249117	0.0355215	0.400562
1257	-0.178837	-0.251945	0.0358485	0.397694
1258	-0.173465	-0.254754	0.0362534	0.394905
1259	-0.167958	-0.257526	0.0367547	0.392192
1260	-0.162326	-0.260277	0.0373434	0.389581
1261	-0.156593	-0.263002	0.0380117	0.387084
1262	-0.150716	-0.265662	0.0388054	0.384695
1263	-0.144729	-0.268271	0.0396972	0.38241
1264	-0.138623	-0.270872	0.0406896	0.380255
1265	-0.132456	-0.273448	0.0417789	0.378271
1266	-0.126209	-0.27598	0.0429551	0.376477
1267	-0.119919	-0.278484	0.0442141	0.374845
1268	-0.113586	-0.280958	0.0455663	0.373369
1269	-0.107226	-0.28342	0.0470102	0.372061
1270	-0.100824	-0.285858	0.048502	0.370943
1271	-0.0943811	-0.288252	0.0500583	0.369969
1272	-0.0879132	-0.29059	0.0516762	0.369137
1273	-0.0814157	-0.292879	0.0533578	0.36846
1274	-0.0748499	-0.295135	0.0550785	0.367883
1275	-0.0681987	-0.297342	0.0568539	0.367456
1276	-0.0614802	-0.299525	0.0586805	0.367147
1277	-0.0547128	-0.301697	0.0605244	0.366956
1278	-0.0479097	-0.303859	0.0623954	0.3669
1279	-0.0410624	-0.306024	0.0642878	0.367001
1280	-0.0341791	-0.308217	0.0662013	0.367267
1281	-0.0272972	-0.310432	0.0681524	0.367666
1282	-0.0203708	-0.31264	0.0701185	0.368179
1283	-0.0134882	-0.314847	0.0721188	0.368794
1284	-0.00668108	-0.317043	0.0741201	0.369546
1285	8.93538e-06	-0.319258	0.0761534	0.370401
1286	0.00658461	-0.321456	0.078203	0.371332
1287	0.013065	-0.323628	0.0802867	0.372363
1288	0.0194245	-0.325848	0.0823975	0.373497
1289	0.0256778	-0.32807	0.0845262	0.374712
1290	0.0318004	-0.330293	0.086655	0.376008
1291	0.0378585	-0.332496	0.0887846	0.377409
1292	0.0438498	-0.334651	0.090927	0.378864
1293	0.0497392	-0.336749	0.0930881	0.380389
1294	0.0555224	-0.338808	0.0952244	0.381942
1295	0.0612276	-0.340807	0.0973279	0.383523
1296	0.0668314	-0.342746	0.0993596	0.385166
1297	0.0723566	-0.344619	0.101307	0.386878
1298	0.0778116	-0.346425	0.103169	0.388655
1299	0.0831441	-0.348186	0.104962	0.390479
1300	0.0883522	-0.349891	0.106714	0.392358
1301	0.0934118	-0.351542	0.108443	0.394311
1302	0.0983643	-0.353137	0.110177	0.396334
1303	0.10321	-0.354654	0.11192	0.398423
1304	0.107993	-0.356098	0.11368	0.400578
1305	0.112722	-0.357468	0.115473	0.402836
1306	0.11735	-0.358749	0.117286	0.405195
1307	0.121865	-0.359946	0.119121	0.407596
1308	0.126237	-0.361028	0.120964	0.410005
1309	0.130506	-0.361987	0.12285	0.412419
1310	0.134684	-0.362824	0.124772	0.414867
1311	0.138696	-0.363548	0.126737	0.41731
1312	0.142539	-0.364174	0.12874	0.419806
1313	0.146213	-0.36471	0.130756	0.422353
1314	0.149698	-0.365153	0.132809	0.424951
1315	0.153035	-0.365489	0.134888	0.427585
1316	0.156217	-0.365719	0.137023	0.430284
1317	0.159219	-0.365855	0.139191	0.433039
1318	0.162072	-0.36589	0.141393	0.435851
1319	0.164801	-0.365821	0.143601	0.438709
1320	0.167339	-0.365638	0.145845	0.441574
1321	0.169737	-0.365357	0.148135	0.444482
1322	0.171976	-0.364983	0.150457	0.447428
1323	0.174077	-0.364499	0.152823	0.450403
1324	0.175974	-0.363924	0.155228	0.453388
1325	0.17769	-0.363259	0.157663	0.456385
1326	0.17924	-0.362518	0.160108	0.459398
1327	0.180627	-0.361708	0.162584	0.462447
1328	0.181871	-0.360845	0.165038	0.465529
1329	0.183028	-0.359947	0.167488	0.468666
1330	0.184031	-0.35905	0.169901	0.471822
1331	0.184908	-0.358159	0.172291	0.474995
1332	0.185703	-0.357277	0.174621	0.478244
1333	0.186355	-0.356411	0.17692	0.481497
1334	0.186878	-0.35559	0.179174	0.484799
1335	0.187277	-0.35482	0.18139	0.488157
1336	0.187581	-0.354087	0.183567	0.491571
1337	0.187741	-0.353391	0.185689	0.495042
1338	0.187786	-0.352713	0.187765	0.498584
1339	0.187752	-0.352038	0.189825	0.502202
1340	0.187626	-0.351377	0.191873	0.505929
1341	0.187463	-0.350741	0.193901	0.509766
1342	0.187189	-0.350131	0.195898	0.513716
1343	0.186774	-0.349542	0.19785	0.517766
1344	0.186238	-0.348955	0.199756	0.521855
1345	0.185605	-0.34838	0.20162	0.526017
1346	0.18479	-0.347795	0.203426	0.530248
1347	0.183836	-0.347224	0.205196	0.534545
1348	0.182716	-0.346646	0.206928	0.538842
1349	0.181472	-0.346055	0.208618	0.543152
1350	0.180102	-0.345432	0.210249	0.547435
1351	0.178564	-0.344789	0.211847	0.5517
1352	0.17687	-0.344122	0.213393	0.555973
1353	0.174974	-0.343481	0.2149	0.560296
1354	0.172938	-0.342871	0.216363	0.564649
1355	0.170724	-0.34228	0.217767	0.569024
1356	0.168302	-0.341708	0.219107	0.573449
1357	0.165697	-0.341157	0.22036	0.57787
1358	0.162931	-0.340596	0.221554	0.582281
1359	0.159993	-0.340002	0.222651	0.586693
1360	0.1569	-0.339403	0.223669	0.591121
1361	0.153672	-0.338771	0.224628	0.595551
1362	0.15031	-0.338118	0.22553	0.600003
1363	0.146813	-0.337459	0.226362	0.604479
1364	0.143158	-0.336754	0.22715	0.609004
1365	0.139391	-0.336019	0.227884	0.61358
1366	0.135471	-0.335266	0.228597	0.618206
1367	0.131452	-0.334467	0.229282	0.622836
1368	0.127359	-0.333655	0.22994	0.627443
1369	0.123175	-0.332835	0.230567	0.631984
1370	0.118942	-0.332009	0.231147	0.636468
1371	0.114615	-0.331149	0.231655	0.640897
1372	0.110228	-0.330272	0.232107	0.645306
1373	0.105776	-0.329357	0.2325	0.649719
1374	0.101283	-0.328434	0.232826	0.654104
1375	0.0967433	-0.327495	0.233097	0.658461
1376	0.0921455	-0.326555	0.233308	0.662803
1377	0.0875018	-0.325631	0.233487	0.667069
1378	0.0828426	-0.324726	0.233639	0.671253
1379	0.0781345	-0.323871	0.233784	0.675375
1380	0.0733409	-0.323032	0.233945	0.679444
1381	0.0684973	-0.32222	0.234111	0.683483
1382	0.0636319	-0.32144	0.234287	0.687497
1383	0.0587426	-0.320727	0.234507	0.691465
1384	0.0538703	-0.320057	0.234775	0.69539
1385	0.0490577	-0.319431	0.235113	0.699297
1386	0.0442621	-0.318884	0.235504	0.703172
1387	0.039468	-0.318375	0.235935	0.707007
1388	0.0347219	-0.317917	0.236388	0.710785
1389	0.0300096	-0.317528	0.236915	0.714484
1390	0.0253198	-0.317194	0.237503	0.718133
1391	0.0206583	-0.316951	0.23817	0.721749
1392	0.0159632	-0.316764	0.23888	0.725345
1393	0.0112442	-0.316633	0.239641	0.728954
1394	0.00650264	-0.316571	0.240448	0.732599
1395	0.00172003	-0.316599	0.24131	0.736263
1396	-0.00309876	-0.316686	0.242244	0.739989
1397	-0.00796792	-0.31683	0.243236	0.743756
1398	-0.0128678	-0.317053	0.244288	0.747513
1399	-0.0177677	-0.317339	0.24537	0.751296
1400	-0.0226487	-0.317668	0.246503	0.755087
1401	-0.0275017	-0.318044	0.247654	0.758852
1402	-0.0323063	-0.318469	0.248834	0.762583
1403	-0.0370539	-0.31894	0.250011	0.766312
1404	-0.0417783	-0.319485	0.251211	0.770025
1405	-0.0464396	-0.320085	0.252404	0.773743
1406	-0.0509821	-0.320735	0.25359	0.777449
1407	-0.055372	-0.321431	0.254799	0.781171
1408	-0.0596701	-0.322173	0.256052	0.784888
1409	-0.0638465	-0.322959	0.257337	0.78856
1410	-0.06794	-0.323799	0.258676	0.792176
1411	-0.071982	-0.324682	0.260076	0.795748
1412	-0.0759283	-0.325608	0.261531	0.799272
1413	-0.0798142	-0.326573	0.263045	0.802767
1414	-0.0835605	-0.327563	0.264631	0.806238
1415	-0.0872402	-0.328568	0.266278	0.809636
1416	-0.0908404	-0.329588	0.267971	0.812909
1417	-0.0943621	-0.3306	0.26972	0.816047
1418	-0.097804	-0.331606	0.271528	0.819056
1419	-0.101122	-0.332587	0.273392	0.821919
1420	-0.104342	-0.333554	0.275286	0.824623
1421	-0.10746	-0.334512	0.277204	0.827149
1422	-0.110491	-0.335486	0.279155	0.829539
1423	-0.1134	-0.336482	0.281104	0.831828
1424	-0.116186	-0.337468	0.283035	0.833981
1425	-0.118795	-0.338417	0.28497	0.836024
1426	-0.121202	-0.339309	0.286906	0.837942
1427	-0.123419	-0.340143	0.288866	0.839765
1428	-0.125489	-0.340939	0.290836	0.841513
1429	-0.127388	-0.341691	0.29281	0.843172
1430	-0.129103	-0.342374	0.294765	0.844723
1431	-0.130618	-0.342984	0.296733	0.846087
1432	-0.13201	-0.343515	0.298684	0.847256
1433	-0.133301	-0.34398	0.300639	0.848282
1434	-0.134469	-0.344375	0.302602	0.849169
1435	-0.135538	-0.344689	0.304561	0.849991
1436	-0.1365	-0.344926	0.306524	0.850724
1437	-0.137413	-0.345076	0.30847	0.851408
1438	-0.138216	-0.345129	0.310401	0.851973
1439	-0.138983	-0.345108	0.312337	0.852418
1440	-0.139708	-0.344998	0.314288	0.852745
1441	-0.140404	-0.344811	0.316269	0.852931
1442	-0.141058	-0.344546	0.318262	0.852982
1443	-0.141718	-0.344219	0.320236	0.852904
1444	-0.142339	-0.343797	0.322198	0.852715
1445	-0.142946	-0.34327	0.324151	0.852417
1446	-0.143533	-0.34265	0.326078	0.852045
1447	-0.144078	-0.341968	0.327943	0.851554
1448	-0.144539	-0.341245	0.329765	0.851013
1449	-0.14492	-0.340463	0.331524	0.850447
1450	-0.145223	-0.339638	0.333217	0.849886
1451	-0.145462	-0.33878	0.334881	0.849226
1452	-0.145672	-0.337893	0.336531	0.848566
1453	-0.145825	-0.336971	0.338179	0.847921
1454	-0.145939	-0.33604	0.339821	0.847263
1455	-0.146012	-0.335137	0.341446	0.846555
1456	-0.145983	-0.334253	0.343055	0.845833
1457	-0.145809	-0.333424	0.344655	0.845064
1458	-0.145521	-0.332625	0.346229	0.844266
1459	-0.145126	-0.331823	0.347754	0.843502
1460	-0.144637	-0.331031	0.349236	0.842737
1461	-0.144062	-0.330227	0.350693	0.841944
1462	-0.143404	-0.329401	0.352103	0.841126
1463	-0.142665	-0.328545	0.353467	0.840276
1464	-0.141862	-0.327619	0.354783	0.839379
1465	-0.141	-0.326581	0.356043	0.838409
1466	-0.140112	-0.325443	0.357244	0.837292
1467	-0.139254	-0.324199	0.358358	0.836007
1468	-0.138398	-0.322814	0.359363	0.834592
1469	-0.137568	-0.321296	0.360304	0.833086
1470	-0.136786	-0.319661	0.361232	0.831456
1471	-0.13602	-0.317879	0.362119	0.829736
1472	-0.135244	-0.315991	0.363011	0.827926
1473	-0.134376	-0.313982	0.363892	0.82603
1474	-0.133486	-0.311867	0.364763	0.824042
1475	-0.13257	-0.309646	0.365585	0.821985
1476	-0.131593	-0.307349	0.366383	0.81987
1477	-0.130584	-0.304998	0.367122	0.817696
1478	-0.129581	-0.302559	0.367812	0.815466
1479	-0.128601	-0.300051	0.368437	0.813192
1480	-0.127616	-0.297481	0.369036	0.81087
1481	-0.126615	-0.294854	0.369587	0.808552
1482	-0.125609	-0.292167	0.370076	0.806221
1483	-0.124676	-0.289399	0.370485	0.803836
1484	-0.123724	-0.286544	0.370846	0.801474
1485	-0.122812	-0.283617	0.371154	0.799095
1486	-0.121891	-0.280607	0.371398	0.796694
1487	-0.121005	-0.277566	0.37157	0.794272
1488	-0.120166	-0.274507	0.371678	0.791812
1489	-0.119358	-0.271441	0.371715	0.789287
1490	-0.118597	-0.268363	0.371703	0.786721
1491	-0.117919	-0.265212	0.371583	0.784103
1492	-0.117356	-0.262007	0.371357	0.781479
1493	-0.116869	-0.258742	0.371016	0.778956
1494	-0.116449	-0.255395	0.370534	0.776562
1495	-0.116114	-0.251959	0.369934	0.774273
1496	-0.11578	-0.248426	0.369234	0.772078
1497	-0.11553	-0.244818	0.368427	0.769982
1498	-0.115341	-0.241099	0.367515	0.767933
1499	-0.115215	-0.23727	0.366498	0.765994
1500	-0.115111	-0.233365	0.365407	0.764121

## Sheet: Fig. 2E
Time (ms)	Z_lick	SE_lick			Time (ms)	Lick_0.5N	Lick_0N	Lick_1R	Lick_0.5R
-1000	-0.0692662	0.0597136			-1000	0.128584	0.0651214	0.132741	0.0588235
-999	-0.0692952	0.0595829			-999	0.127869	0.065039	0.132688	0.0588235
-998	-0.0693312	0.0594531			-998	0.127142	0.0649544	0.132633	0.0588235
-997	-0.0693858	0.0593244			-997	0.126402	0.0648676	0.132577	0.0588235
-996	-0.0694413	0.0591968			-996	0.12565	0.0647786	0.13249	0.0588235
-995	-0.0695035	0.0590701			-995	0.124884	0.0646872	0.132401	0.0588235
-994	-0.0695756	0.058944			-994	0.124106	0.0645934	0.13231	0.0588235
-993	-0.0696385	0.0588174			-993	0.123315	0.064497	0.132215	0.0588235
-992	-0.0696941	0.0586905			-992	0.12251	0.064398	0.132118	0.0588235
-991	-0.069743	0.058563			-991	0.121691	0.0642964	0.132018	0.0588235
-990	-0.0697906	0.0584356			-990	0.12086	0.0641921	0.131915	0.0588235
-989	-0.0698183	0.0583077			-989	0.120014	0.0640849	0.131808	0.0588235
-988	-0.069848	0.0581792			-988	0.119155	0.0639749	0.131698	0.0588235
-987	-0.06988	0.0580511			-987	0.118282	0.0638619	0.131585	0.0588235
-986	-0.0699146	0.0579227			-986	0.117395	0.0637458	0.131467	0.0588235
-985	-0.069956	0.0577946			-985	0.116494	0.0636267	0.131346	0.0588235
-984	-0.0699919	0.0576665			-984	0.11558	0.0635044	0.131221	0.0588235
-983	-0.0700257	0.0575392			-983	0.114651	0.0633788	0.131092	0.0588235
-982	-0.0700585	0.0574121			-982	0.113708	0.0632499	0.130959	0.0588235
-981	-0.0700822	0.0572848			-981	0.112751	0.0631177	0.130821	0.0588235
-980	-0.0701102	0.0571577			-980	0.11178	0.062982	0.130678	0.0588235
-979	-0.0701235	0.0570317			-979	0.110796	0.0628429	0.130531	0.0588235
-978	-0.0701408	0.0569067			-978	0.109797	0.0627001	0.130379	0.0588235
-977	-0.070153	0.0567837			-977	0.108785	0.0625538	0.130221	0.0588235
-976	-0.0701432	0.056663			-976	0.107759	0.0624037	0.130059	0.0588235
-975	-0.0701202	0.0565431			-975	0.106719	0.06225	0.129891	0.0588235
-974	-0.0700742	0.056425			-974	0.105665	0.0620924	0.129718	0.0588235
-973	-0.0700296	0.0563086			-973	0.104599	0.061931	0.129539	0.0588235
-972	-0.0699577	0.0561942			-972	0.103519	0.0617658	0.129354	0.0588235
-971	-0.0698807	0.0560813			-971	0.102426	0.0615966	0.129163	0.0588235
-970	-0.0698034	0.0559705			-970	0.101321	0.0614235	0.128966	0.0588235
-969	-0.0697164	0.055861			-969	0.100202	0.0612463	0.128762	0.0588235
-968	-0.0696082	0.0557533			-968	0.0990718	0.0610651	0.128552	0.0588235
-967	-0.0694842	0.0556463			-967	0.0979291	0.0608799	0.128336	0.0588235
-966	-0.0693594	0.0555404			-966	0.0967746	0.0606905	0.128112	0.0588235
-965	-0.0692335	0.0554353			-965	0.0956085	0.0604971	0.127882	0.0588235
-964	-0.0690798	0.0553317			-964	0.0944312	0.0602995	0.127645	0.0588235
-963	-0.0689034	0.0552287			-963	0.093243	0.0600978	0.1274	0.0588235
-962	-0.0687095	0.0551269			-962	0.0920443	0.0598919	0.127148	0.0588235
-961	-0.0685176	0.0550255			-961	0.0908354	0.0596818	0.126888	0.0588235
-960	-0.0683102	0.0549258			-960	0.0896168	0.0594676	0.126621	0.0588235
-959	-0.0680843	0.0548275			-959	0.0883888	0.0592493	0.126346	0.0588235
-958	-0.067841	0.0547309			-958	0.0871518	0.0590268	0.126063	0.0588235
-957	-0.067601	0.0546352			-957	0.0859064	0.0588002	0.125772	0.0588235
-956	-0.067352	0.0545415			-956	0.084653	0.0585694	0.125473	0.0588235
-955	-0.0670958	0.0544489			-955	0.0833921	0.0583346	0.125166	0.0588235
-954	-0.0668205	0.0543581			-954	0.0821241	0.0580958	0.12485	0.0588235
-953	-0.0665436	0.0542701			-953	0.0808497	0.0578529	0.124526	0.0588235
-952	-0.0662562	0.054185			-952	0.0795693	0.0576061	0.124193	0.0588235
-951	-0.0659779	0.0541029			-951	0.0782835	0.0573554	0.123852	0.0588235
-950	-0.0657015	0.0540239			-950	0.0769928	0.0571008	0.123502	0.0588235
-949	-0.0654325	0.0539484			-949	0.0756979	0.0568424	0.123143	0.0588235
-948	-0.0651745	0.0538764			-948	0.0743993	0.0565803	0.122775	0.0588235
-947	-0.0649274	0.0538067			-947	0.0730977	0.0563146	0.122399	0.0588235
-946	-0.064689	0.0537407			-946	0.0717936	0.0560453	0.122013	0.0588235
-945	-0.0644457	0.0536784			-945	0.0704877	0.0557725	0.121619	0.0588235
-944	-0.064184	0.0536183			-944	0.0691807	0.0554963	0.121215	0.0588235
-943	-0.0638982	0.0535606			-943	0.0678731	0.0552169	0.120803	0.0588235
-942	-0.0635905	0.0535048			-942	0.0665657	0.0549342	0.120381	0.0588235
-941	-0.0632703	0.0534493			-941	0.0652591	0.0546485	0.119951	0.0588235
-940	-0.0629339	0.0533955			-940	0.063954	0.0543599	0.119511	0.0588235
-939	-0.062577	0.053343			-939	0.062651	0.0540684	0.119063	0.0588235
-938	-0.0622213	0.0532903			-938	0.0613509	0.0537742	0.118606	0.0588235
-937	-0.0619047	0.053237			-937	0.0600542	0.0534775	0.11814	0.0588235
-936	-0.0616145	0.0531826			-936	0.0587618	0.0531783	0.117665	0.0588235
-935	-0.061324	0.0531272			-935	0.0574742	0.0528769	0.117182	0.0588235
-934	-0.061034	0.0530715			-934	0.0561922	0.0525733	0.116673	0.0588235
-933	-0.0607521	0.0530159			-933	0.0549164	0.0522678	0.116155	0.0588235
-932	-0.0604641	0.0529604			-932	0.0536475	0.0519605	0.115628	0.0588235
-931	-0.0601766	0.0529056			-931	0.0523862	0.0516515	0.115092	0.0588235
-930	-0.0598984	0.0528512			-930	0.0511331	0.0513411	0.114546	0.0588235
-929	-0.0596262	0.0527981			-929	0.0498888	0.0510293	0.113992	0.0588235
-928	-0.0593373	0.0527471			-928	0.0486541	0.0507327	0.113428	0.0588235
-927	-0.0590543	0.0526964			-927	0.0474294	0.050436	0.112856	0.0588235
-926	-0.0587547	0.0526464			-926	0.0462156	0.0501396	0.112275	0.0588235
-925	-0.0584561	0.0525968			-925	0.0450131	0.0498437	0.111686	0.0588235
-924	-0.0581331	0.052549			-924	0.0438225	0.0495485	0.111088	0.0588235
-923	-0.0577932	0.0525025			-923	0.0426445	0.0492543	0.110482	0.0588235
-922	-0.0574276	0.052458			-922	0.0414795	0.0489613	0.109868	0.0588235
-921	-0.0570308	0.0524147			-921	0.0403281	0.0486698	0.109246	0.0588235
-920	-0.0566143	0.0523727			-920	0.0391909	0.0483801	0.108616	0.0588235
-919	-0.056174	0.0523326			-919	0.0380682	0.0480763	0.10798	0.0588235
-918	-0.0557144	0.0522933			-918	0.0369607	0.0477738	0.107336	0.0588235
-917	-0.0552173	0.0522546			-917	0.0358688	0.0474728	0.106685	0.0588235
-916	-0.0546856	0.0522164			-916	0.0347928	0.0471735	0.106027	0.0588235
-915	-0.0541211	0.0521789			-915	0.0337333	0.0468761	0.105363	0.0588235
-914	-0.0535283	0.0521416			-914	0.0326905	0.0465808	0.104693	0.0588235
-913	-0.052922	0.0521047			-913	0.0316649	0.0462878	0.104017	0.0588235
-912	-0.0522996	0.0520682			-912	0.0306568	0.0459973	0.103335	0.0588235
-911	-0.0516612	0.0520314			-911	0.0296665	0.0457094	0.102647	0.0588235
-910	-0.0510126	0.0519953			-910	0.0286943	0.0454245	0.101955	0.0588515
-909	-0.0503524	0.05196			-909	0.0277405	0.0451426	0.101258	0.0588811
-908	-0.0496985	0.0519247			-908	0.0268052	0.044864	0.100556	0.0589126
-907	-0.049066	0.0518898			-907	0.0258888	0.0445888	0.0998494	0.058946
-906	-0.0484307	0.0518555			-906	0.0249913	0.0443173	0.0991392	0.0589815
-905	-0.0477929	0.0518221			-905	0.024113	0.0440495	0.0984252	0.059019
-904	-0.0471666	0.0517889			-904	0.023254	0.0437857	0.0977078	0.0590588
-903	-0.0465397	0.051755			-903	0.0224143	0.0435259	0.0969873	0.0591009
-902	-0.0459018	0.0517196			-902	0.0215942	0.0432704	0.0962639	0.0591455
-901	-0.0452648	0.0516836			-901	0.0207935	0.0430193	0.0955381	0.0591926
-900	-0.0446161	0.0516479			-900	0.0200124	0.0427727	0.0948099	0.0592424
-899	-0.0439488	0.0516116			-899	0.0191947	0.0425207	0.0940635	0.0592953
-898	-0.0432645	0.0515749			-898	0.0183995	0.0422739	0.0933158	0.0593788
-897	-0.0425554	0.0515369			-897	0.0176264	0.0420325	0.0925671	0.0594673
-896	-0.0418154	0.0514973			-896	0.0168755	0.0417964	0.0918178	0.0595608
-895	-0.0410436	0.0514566			-895	0.0161464	0.0415658	0.0910681	0.0596596
-894	-0.0402468	0.051415			-894	0.0154753	0.0413408	0.0903182	0.059764
-893	-0.0394145	0.0513717			-893	0.0148279	0.0411214	0.0895686	0.0598742
-892	-0.0385618	0.0513282			-892	0.0142042	0.0409077	0.0888193	0.0599905
-891	-0.0376913	0.0512841			-891	0.0136039	0.0406998	0.0880707	0.0601131
-890	-0.0368004	0.0512407			-890	0.013027	0.0404977	0.087323	0.0602422
-889	-0.0358852	0.0511964			-889	0.0124733	0.0403014	0.0865766	0.0603782
-888	-0.0349563	0.0511512			-888	0.0119425	0.0401109	0.0858315	0.0605214
-887	-0.0340115	0.0511043			-887	0.0114345	0.0399263	0.0850881	0.0606719
-886	-0.0330631	0.0510569			-886	0.0109492	0.0397476	0.0843465	0.0608301
-885	-0.0321237	0.0510108			-885	0.0104862	0.0395748	0.0836071	0.0609963
-884	-0.0311915	0.0509636			-884	0.0100455	0.0394078	0.08287	0.0611708
-883	-0.0302753	0.0509165			-883	0.00962685	0.0392467	0.0821354	0.0613539
-882	-0.0293671	0.0508697			-882	0.00922995	0.0390914	0.0814035	0.0615458
-881	-0.0284838	0.0508225			-881	0.00885464	0.0389418	0.0806746	0.061747
-880	-0.0276021	0.0507757			-880	0.00850071	0.0387981	0.0799487	0.0619576
-879	-0.0267524	0.0507286			-879	0.00816792	0.03866	0.0792261	0.062178
-878	-0.02593	0.0506808			-878	0.00785606	0.0385275	0.0785069	0.0624086
-877	-0.0251301	0.0506312			-877	0.00756492	0.0384006	0.0777913	0.0626496
-876	-0.0243483	0.050581			-876	0.00729428	0.0382792	0.0770637	0.0629014
-875	-0.0235895	0.050529			-875	0.00704392	0.0381632	0.076339	0.0631643
-874	-0.0228552	0.050476			-874	0.00681363	0.0380525	0.0756173	0.0634386
-873	-0.0221408	0.0504216			-873	0.00660319	0.0379471	0.0748987	0.0637246
-872	-0.0214347	0.050366			-872	0.0064124	0.0378468	0.0741832	0.0639949
-871	-0.0207507	0.0503094			-871	0.00624106	0.0377515	0.0734709	0.0642758
-870	-0.0200749	0.0502501			-870	0.00608896	0.0376611	0.0727618	0.0645675
-869	-0.019421	0.0501899			-869	0.00595592	0.0375755	0.072056	0.0648702
-868	-0.0187641	0.0501285			-868	0.00584173	0.0374946	0.0713536	0.0651842
-867	-0.018144	0.0500656			-867	0.00574622	0.0374182	0.0706545	0.0655097
-866	-0.017556	0.0500002			-866	0.00566921	0.0373463	0.0699587	0.0658468
-865	-0.016995	0.049933			-865	0.00561051	0.0372786	0.0692664	0.0661957
-864	-0.0164628	0.0498649			-864	0.00556997	0.037215	0.0685775	0.0665566
-863	-0.0159641	0.0497953			-863	0.00554742	0.0371555	0.0678919	0.0669297
-862	-0.0154783	0.0497246			-862	0.0055427	0.0370997	0.0672097	0.0673151
-861	-0.0150316	0.0496531			-861	0.00555566	0.0370477	0.066531	0.067713
-860	-0.01459	0.0495805			-860	0.00558615	0.0369993	0.0658556	0.0681234
-859	-0.0141495	0.0495075			-859	0.00563404	0.0369542	0.0651835	0.0685466
-858	-0.0137204	0.0494326			-858	0.00569918	0.0369123	0.0645147	0.0689825
-857	-0.0132966	0.0493573			-857	0.00578144	0.0368736	0.0638493	0.0694313
-856	-0.0128918	0.0492814			-856	0.0058807	0.0368378	0.0631871	0.069893
-855	-0.0124984	0.0492044			-855	0.00599684	0.0368047	0.0625281	0.0703677
-854	-0.0121055	0.0491277			-854	0.00612974	0.03679	0.0618723	0.0708554
-853	-0.0116986	0.0490501			-853	0.00627928	0.0367787	0.0612195	0.0713561
-852	-0.0112866	0.0489719			-852	0.00644535	0.0367708	0.0605699	0.0718699
-851	-0.0108599	0.0488938			-851	0.00665989	0.0367661	0.0599233	0.0723967
-850	-0.0104237	0.0488168			-850	0.00688878	0.0367645	0.0592797	0.0729364
-849	-0.00995687	0.0487403			-849	0.00713201	0.036766	0.058639	0.073489
-848	-0.00946729	0.0486639			-848	0.00738958	0.0367704	0.0580011	0.0740543
-847	-0.00895108	0.0485877			-847	0.00766147	0.0367777	0.0573661	0.0746324
-846	-0.00840342	0.0485113			-846	0.00794768	0.0367878	0.0567338	0.0752231
-845	-0.00784358	0.0484355			-845	0.00824819	0.0368005	0.0561042	0.0758261
-844	-0.00725671	0.0483607			-844	0.00856297	0.0368159	0.0554772	0.0764414
-843	-0.00664772	0.0482866			-843	0.008892	0.0368338	0.0548528	0.0770687
-842	-0.00599967	0.0482137			-842	0.00923523	0.0368541	0.054231	0.0777078
-841	-0.0053447	0.0481414			-841	0.00959264	0.0368769	0.0536115	0.0783585
-840	-0.00465007	0.0480704			-840	0.00996416	0.0369021	0.0529945	0.0790205
-839	-0.00392771	0.048			-839	0.0103498	0.0369296	0.0523798	0.0796935
-838	-0.00315668	0.0479315			-838	0.0107493	0.0369593	0.0517674	0.0803772
-837	-0.00236575	0.0478655			-837	0.0111628	0.0369913	0.0511573	0.0810713
-836	-0.0015318	0.0477996			-836	0.0116223	0.0370254	0.0505493	0.0817753
-835	-0.000659744	0.0477347			-835	0.0120934	0.0370617	0.0499434	0.0824891
-834	0.000242077	0.0476709			-834	0.0125764	0.0371002	0.0493397	0.083212
-833	0.00117859	0.0476088			-833	0.0130711	0.0371408	0.048738	0.0839438
-832	0.00216091	0.0475485			-832	0.0135776	0.0371836	0.0481383	0.0846839
-831	0.00316989	0.0474899			-831	0.0140957	0.0372285	0.0475405	0.0854319
-830	0.00422909	0.047433			-830	0.0146255	0.0372755	0.0469447	0.0861873
-829	0.0053108	0.0473787			-829	0.0151668	0.0373246	0.0463507	0.0869496
-828	0.00643202	0.0473265			-828	0.0157195	0.037376	0.0457586	0.0877183
-827	0.00758678	0.0472752			-827	0.0162837	0.0374295	0.0451684	0.0884929
-826	0.00875642	0.0472242			-826	0.016859	0.0374852	0.0445799	0.0892727
-825	0.00993684	0.0471743			-825	0.0174454	0.037559	0.0439932	0.0900572
-824	0.0111599	0.047125			-824	0.0180427	0.037636	0.0434083	0.0908458
-823	0.0123953	0.0470757			-823	0.0186507	0.0377303	0.0428251	0.091638
-822	0.0136401	0.0470266			-822	0.0192693	0.0378273	0.0422437	0.092433
-821	0.0148739	0.0469753			-821	0.0198982	0.0379271	0.0416639	0.0932303
-820	0.0160895	0.0469229			-820	0.0205372	0.0380299	0.0410859	0.0940292
-819	0.017304	0.046869			-819	0.0211861	0.0381358	0.0405096	0.0948291
-818	0.0184803	0.0468136			-818	0.0218446	0.038245	0.039935	0.0956293
-817	0.0196259	0.0467561			-817	0.0225124	0.0383735	0.0393622	0.0964292
-816	0.0207346	0.0466972			-816	0.0231892	0.0385066	0.0387911	0.0972281
-815	0.0218102	0.046636			-815	0.0238748	0.0386446	0.0382217	0.0980252
-814	0.0228605	0.0465711			-814	0.0245688	0.0387878	0.0376541	0.09882
-813	0.0238739	0.0465037			-813	0.0252708	0.0389363	0.0370883	0.0996118
-812	0.0248506	0.0464335			-812	0.0259806	0.0390905	0.0365382	0.1004
-811	0.0257667	0.0463607			-811	0.0266977	0.0392506	0.035989	0.101184
-810	0.0266488	0.0462859			-810	0.0274218	0.0394169	0.035441	0.101962
-809	0.027485	0.0462085			-809	0.0281525	0.0395896	0.0348941	0.102735
-808	0.0282598	0.046129			-808	0.0288894	0.039769	0.0343484	0.103501
-807	0.0289988	0.0460477			-807	0.0296321	0.0399553	0.033804	0.104261
-806	0.0296988	0.0459649			-806	0.0303801	0.0401488	0.033261	0.105013
-805	0.0303712	0.0458797			-805	0.031133	0.0403498	0.0327196	0.105756
-804	0.0309931	0.0457938			-804	0.0318905	0.0405586	0.0321796	0.106491
-803	0.0315712	0.0457078			-803	0.0326519	0.0407597	0.0316414	0.107216
-802	0.0321073	0.0456216			-802	0.033417	0.040968	0.0311049	0.10793
-801	0.0325806	0.0455361			-801	0.0341851	0.0411839	0.0305702	0.108635
-800	0.0329809	0.0454516			-800	0.0349559	0.0414076	0.0300375	0.109327
-799	0.0333002	0.0453698			-799	0.0357289	0.0416391	0.0295069	0.110009
-798	0.0335476	0.04529			-798	0.0365036	0.0418788	0.0289784	0.110677
-797	0.0337193	0.0452127			-797	0.0372794	0.0421269	0.0284521	0.111333
-796	0.0338343	0.0451387			-796	0.038056	0.0423835	0.0279421	0.111976
-795	0.0338771	0.0450676			-795	0.0388329	0.0426489	0.0274337	0.112605
-794	0.0338584	0.0449997			-794	0.0396095	0.0429231	0.0269428	0.113219
-793	0.0337992	0.0449367			-793	0.0403854	0.0432065	0.0264549	0.113819
-792	0.0337066	0.0448786			-792	0.04116	0.0434991	0.02597	0.114404
-791	0.03356	0.0448249			-791	0.041933	0.0438011	0.0254884	0.114974
-790	0.0333817	0.0447763			-790	0.0427038	0.0441127	0.0250104	0.115528
-789	0.0331636	0.044733			-789	0.043472	0.044434	0.024536	0.116066
-788	0.032888	0.0446941			-788	0.044237	0.0447651	0.0240657	0.116588
-787	0.0325737	0.044661			-787	0.0449985	0.0451062	0.0235994	0.117093
-786	0.0322589	0.0446319			-786	0.0457559	0.0454573	0.0231376	0.117582
-785	0.0319178	0.0446066			-785	0.0465089	0.0458185	0.0226803	0.118054
-784	0.0315751	0.0445839			-784	0.0472569	0.04619	0.0222277	0.118508
-783	0.0312309	0.0445645			-783	0.0480359	0.0465718	0.0217802	0.118946
-782	0.0308742	0.0445492			-782	0.0488114	0.0469639	0.0213379	0.119366
-781	0.0305043	0.044538			-781	0.0495831	0.0473664	0.0209009	0.119769
-780	0.0301247	0.0445291			-780	0.0503509	0.0477793	0.0204697	0.120155
-779	0.0297341	0.0445212			-779	0.0511143	0.0482027	0.0200442	0.120523
-778	0.0293313	0.0445136			-778	0.0518731	0.0486365	0.0196248	0.120874
-777	0.0289252	0.0445072			-777	0.0526272	0.0490807	0.0192117	0.121207
-776	0.0285366	0.0445014			-776	0.0533764	0.0495352	0.0188051	0.121524
-775	0.0281611	0.0444945			-775	0.0541203	0.0500001	0.0184051	0.121823
-774	0.027786	0.0444872			-774	0.054859	0.0504753	0.0180121	0.122105
-773	0.0274166	0.0444783			-773	0.0555922	0.0509606	0.0176262	0.12237
-772	0.027051	0.0444688			-772	0.0563197	0.051456	0.0172475	0.122619
-771	0.0266948	0.0444583			-771	0.0570416	0.0519614	0.0168764	0.12285
-770	0.0263282	0.0444469			-770	0.0577576	0.0524766	0.0165131	0.123066
-769	0.0259523	0.0444338			-769	0.0584677	0.0530015	0.0161576	0.123266
-768	0.0255548	0.0444198			-768	0.059172	0.053536	0.0158103	0.12345
-767	0.0251675	0.0444052			-767	0.0598702	0.0540798	0.0154713	0.123618
-766	0.0247782	0.0443897			-766	0.0605626	0.0546327	0.0151407	0.123771
-765	0.0243939	0.0443734			-765	0.0612489	0.0551947	0.0148189	0.12391
-764	0.0240138	0.0443577			-764	0.0619294	0.0557653	0.014506	0.124033
-763	0.0236353	0.0443422			-763	0.062604	0.0563444	0.0142021	0.124143
-762	0.0232506	0.0443276			-762	0.0632728	0.0569318	0.0139074	0.124239
-761	0.022882	0.0443154			-761	0.0639359	0.0575271	0.0136221	0.124321
-760	0.0225201	0.0443045			-760	0.0645935	0.05813	0.0133464	0.12439
-759	0.0221551	0.0442963			-759	0.0652455	0.0587404	0.0130805	0.124447
-758	0.0217856	0.044291			-758	0.0658923	0.0593577	0.0128243	0.124492
-757	0.0214141	0.0442892			-757	0.066534	0.0599818	0.0125782	0.124524
-756	0.0210378	0.0442898			-756	0.0671707	0.0606123	0.0123423	0.124546
-755	0.0206397	0.0442926			-755	0.0678026	0.0612488	0.0121166	0.124556
-754	0.0202339	0.0442977			-754	0.06843	0.061891	0.0119014	0.124556
-753	0.0198225	0.0443049			-753	0.0690531	0.0625384	0.0116967	0.124546
-752	0.0193812	0.0443138			-752	0.0696722	0.0631908	0.0115027	0.124527
-751	0.0189418	0.0443238			-751	0.0702874	0.0638477	0.0113194	0.124498
-750	0.0184966	0.0443355			-750	0.0708992	0.0645086	0.0111469	0.124461
-749	0.0180405	0.0443495			-749	0.0715076	0.0651732	0.0109854	0.124415
-748	0.0175497	0.0443645			-748	0.0721131	0.0658411	0.0108349	0.124362
-747	0.0170185	0.0443817			-747	0.072716	0.0665118	0.0106954	0.124302
-746	0.0164622	0.0444011			-746	0.0733165	0.0671849	0.0105671	0.124234
-745	0.0158682	0.0444225			-745	0.0739151	0.0678757	0.01045	0.12416
-744	0.0152496	0.0444457			-744	0.0745119	0.068569	0.0103441	0.12408
-743	0.0145775	0.0444703			-743	0.0751073	0.0692644	0.0102495	0.123995
-742	0.0138548	0.0444963			-742	0.0757018	0.0699615	0.0101662	0.123904
-741	0.0130963	0.044524			-741	0.0762955	0.0706599	0.0100942	0.123809
-740	0.0122902	0.0445525			-740	0.0768889	0.0713592	0.0100334	0.12371
-739	0.0114385	0.0445815			-739	0.0774824	0.072059	0.00998398	0.123606
-738	0.0105418	0.044611			-738	0.0780761	0.0727589	0.0099458	0.123499
-737	0.0095866	0.0446402			-737	0.0786705	0.0734586	0.00991886	0.123389
-736	0.00859681	0.0446689			-736	0.079266	0.0741576	0.00990313	0.123276
-735	0.00759088	0.0446963			-735	0.0798628	0.0748556	0.00989853	0.12316
-734	0.00655478	0.044722			-734	0.0804613	0.0755521	0.00991892	0.123043
-733	0.00551715	0.0447463			-733	0.0810619	0.0762468	0.00994948	0.122923
-732	0.00448084	0.0447693			-732	0.0816647	0.0769394	0.00999015	0.122803
-731	0.00345214	0.044791			-731	0.0822703	0.0776295	0.0100409	0.122681
-730	0.00243798	0.044813			-730	0.0828787	0.0783167	0.0101017	0.122558
-729	0.00141592	0.044834			-729	0.0834905	0.0790008	0.0101724	0.122435
-728	0.000425862	0.044854			-728	0.0841057	0.0796674	0.010253	0.122311
-727	-0.000558546	0.0448738			-727	0.0847248	0.0803311	0.0103433	0.122188
-726	-0.00150612	0.0448937			-726	0.0853479	0.0809914	0.0104433	0.122064
-725	-0.00241394	0.0449138			-725	0.0859753	0.0816481	0.0105528	0.121941
-724	-0.00330304	0.0449352			-724	0.0866072	0.0823008	0.0106717	0.121819
-723	-0.00415302	0.0449574			-723	0.0872439	0.0829492	0.0107998	0.121698
-722	-0.00496802	0.04498			-722	0.0878856	0.083593	0.0109371	0.121577
-721	-0.00572837	0.0450019			-721	0.0885323	0.084232	0.0110832	0.121458
-720	-0.00644877	0.0450222			-720	0.0891844	0.084866	0.0112382	0.12134
-719	-0.00711538	0.0450407			-719	0.089842	0.0855084	0.0114017	0.121224
-718	-0.00773514	0.0450577			-718	0.0905051	0.0861445	0.0115736	0.121109
-717	-0.00832609	0.0450731			-717	0.0911739	0.086774	0.0117537	0.120997
-716	-0.00888558	0.0450863			-716	0.0918485	0.087381	0.0119418	0.120886
-715	-0.00940764	0.0450976			-715	0.0925289	0.0879801	0.0121376	0.120777
-714	-0.0098768	0.0451079			-714	0.0932153	0.0885713	0.0123409	0.120643
-713	-0.0102996	0.0451153			-713	0.0939076	0.0891542	0.0125516	0.120509
-712	-0.0106773	0.0451213			-712	0.0946059	0.0897289	0.0127692	0.120375
-711	-0.0110204	0.0451254			-711	0.0953102	0.0902951	0.0129937	0.120242
-710	-0.0113167	0.0451277			-710	0.0960203	0.0908528	0.0132247	0.120085
-709	-0.0115758	0.0451276			-709	0.0967363	0.0914018	0.0134619	0.119929
-708	-0.0118002	0.0451254			-708	0.0974582	0.0919579	0.0137052	0.119776
-707	-0.0119913	0.0451205			-707	0.0981857	0.0925061	0.0139543	0.119623
-706	-0.0121703	0.0451135			-706	0.0989189	0.0930465	0.0142087	0.119472
-705	-0.0123378	0.045104			-705	0.0996575	0.0935791	0.0144684	0.119323
-704	-0.0124926	0.0450923			-704	0.100402	0.0941039	0.0147329	0.119174
-703	-0.0126394	0.0450784			-703	0.101151	0.094621	0.0150021	0.119026
[truncated: 4,703 more rows]

## Sheet: Fig. 2F
Time (ms)	Z_saccade	SE_saccade			Time (ms)	Gaze_0.5N	Gaze_0N	Gaze_1R	Gaze_0.5R
[truncated: 5,001 more rows]

[truncated: 9 more sheets: Fig. 3B, Fig. 3C, Fig. 3D, Fig. 3E, Fig. 3F, Fig. 4A, Fig. 4B, Fig. 4C, Fig. 4D]
